# Supplementary material for: The mutualistic fungi of the bark beetle Pityokteines vorontzowi are nutrient-rich and efficiently deplete their medium of fir chemical defenses
Source: ISME Commun. 2026 May 13;6(1):ycag131. doi: 10.1093/ismeco/ycag131 (PMC13245730; doi:10.1093/ismeco/ycag131)
Supplement: Supplementary_material_ycag131 [file supplementary_material_ycag131.zip]

Archive with 19 entries (19 files):
- Data_Fig. 2-3 and Suppl. Fig. S1-4.xlsx
- Data_Fig. 4-5 and Suppl. Fig. S5.xlsx
- Data_Fig. 6.xlsx
- Data_Suppl. Fig. S6.xlsx
- Suppl information.pdf
- Suppl Methods.pdf
- Suppl. Fig. S1.pdf
- Suppl. Fig. S2.pdf
- Suppl. Fig. S3.pdf
- Suppl. Fig. S4.pdf
- Suppl. Fig. S5.pdf
- Suppl. Fig. S6.pdf
- Suppl. Table S1.xlsx
- Suppl. Table S2.xlsx
- Suppl. Table S3.docx
- Suppl. Table S3a.xlsx
- Suppl. Table S3b.xlsx
- Suppl. Table S4.xlsx
- Suppl. Table S5.xlsx
