# Supplementary material for: The mutualistic fungi of the bark beetle Pityokteines vorontzowi are nutrient-rich and efficiently deplete their medium of fir chemical defenses
Source: ISME Commun. 2026 May 13;6(1):ycag131. doi: 10.1093/ismeco/ycag131 (PMC13245730; doi:10.1093/ismeco/ycag131)
Supplement: Supplementary_material_ycag131 [file supplementary_material_ycag131.zip › Data_Fig. 2-3 and Suppl. Fig. S1-4.xlsx]

## Sheet: Free amino acids
amino acid concentration in nmol/mg dry weight
	Fungus	Ala	Ser	Pro	Val	Thr	Ile	Leu	Asp	Glu	Met	His	Phe	Arg	Tyr	Trp	Asn	Gln	GABA	Lys
	1_339B	3.82926	0.982284	0.430549	0.528366	0.437258	0.29053	0.174413	1.22866	4.61715	0.000876707	0.437258	0.0924523	0.0215818	0.15755	0.142174	0.0256927	1.27235	1.20211	0.016402
	1_339B	2.32012	1.22686	0.380731	0.756259	0.5927	0.402295	0.329926	1.41123	16.3842	0.000690934	0.137551	0.190301	0.0195625	0.2706	0.263147	0.00970871	3.8466	0.90494	0.00822995
	1_339B	1.41883	0.632389	0.19284	0.274681	0.302287	0.180427	0.152073	0.576491	7.96264	0	0.13633	0.0947567	0.000190867	0.16378	0.140534	0	1.61509	0.490902	0.00340657
	1_339B	8.98606	1.45876	0.997924	0.700863	0.817713	0.418282	0.426379	1.25328	10.038	0.000816885	0.478697	0.183224	0.0494511	0.510989	0.246314	0.00939415	21.04	4.16235	0.0163043
	1_339B	8.42707	1.59265	0.787473	0.572146	0.83137	0.440438	0.525682	1.52528	4.22017	0	4.24468	0.228789	0.0744092	0.393633	0.316956	0	14.2464	24.2375	0.0312589
	1_339B	3.04448	1.11926	0.441252	0.512517	0.569556	0.391862	0.40363	0.988451	10.6338	0.000931935	0.247298	0.16148	0.0171745	0.23656	0.178284	0.0181894	5.98176	2.24744	0.0176708
	1_339B	7.71774	1.79635	1.01075	1.40895	0.99435	0.5479	0.547984	1.47823	8.33189	0.000582147	0.857146	0.194945	0.0347216	0.272613	0.205332	0.0153372	15.917	12.0537	0.0281798
	99_Control	0.245836	0.0953959	0.0398005	0.0416955	0.0458201	0.0345	0.0396186	0.0885178	0.285231	0.00141104	0.247236	0.0154909	0.00443182	0.0227367	0.0302538	0.0955134	0.0428772	2.21432	0.0122045
	99_Control	0.183634	0.0925984	0.0290058	0.0289213	0.0402529	0.0250716	0.0285245	0.0931249	0.246517	0.00115736	0.293191	0.0122585	0.00403082	0.0186231	0.0264766	0.111587	0.0458464	1.50332	0.0125928
	99_Control	0.169422	0.0584917	0.0252345	0.0348338	0.0305719	0.022403	0.0256623	0.0687556	0.193747	0.00112999	0.208158	0.00999284	0.00319721	0.0144509	0.0217857	0.103154	0.0320623	1.47513	0.00710467
	99_Control	0.383807	0.12284	0.0561228	0.0929558	0.0576162	0.0462503	0.0527844	0.142346	0.492739	0.0024263	0.251946	0.020773	0.00664375	0.03192	0.0495272	0.16378	0.0646383	3.63659	0.0113508
	99_Control	0.25195	0.0756351	0.0374886	0.0488381	0.0407586	0.0287789	0.032303	0.102582	0.301871	0.0012671	0.290923	0.0126341	0.0053002	0.0182033	0.0324578	0.149982	0.0464544	2.30398	0.0110111
	99_Control	0.262483	0.0590116	0.0399965	0.0507055	0.03883	0.0331651	0.0373754	0.0836199	0.307527	0.00173344	0.181373	0.013678	0.00394128	0.0198548	0.0312938	0.125411	0.0328574	2.48551	0.00634109
	2_159B	16.0512	3.32353	1.1962	1.25065	1.36177	0.41088	0.602767	3.16394	23.2094	0.0633988	0.632105	0.241031	0.100628	0.383881	0.257209	1.77924	6.0168	8.41319	0.0407916
	2_159B	9.67178	2.16378	0.692354	0.810037	1.09065	0.324181	0.481886	0.602191	17.1668	0.058171	0.51334	0.195728	0.135264	0.295525	0.178621	1.59047	3.74837	8.11167	0.0401761
	2_159B	6.41879	1.35275	0.413366	0.565403	0.809428	0.232239	0.349383	0.508556	15.5421	0.0397968	0.306039	0.142342	0.0538362	0.221449	0.124763	1.05605	4.81193	4.27787	0.026671
	2_159B	13.8885	2.70915	0.832044	1.73819	1.37901	0.401017	0.617943	0.631969	19.0012	0.065406	0.586409	0.229525	0.188266	0.368034	0.238538	1.43595	7.34193	9.35257	0.0489166
	2_159B	10.7707	1.88995	0.676688	0.787598	1.06228	0.349492	0.560218	0.685824	22.9526	0.0753544	0.271968	0.221812	0.108527	0.345863	0.187953	1.28031	8.53462	8.09206	0.0507537
	2_159B	10.321	1.82123	0.689792	1.06685	1.03498	0.333166	0.530215	0.631809	19.4627	0.0701564	0.381933	0.210569	0.105511	0.312583	0.187941	1.61199	4.39356	7.32512	0.039821
	2_159B	9.8812	1.76456	0.582981	1.27643	1.03274	0.301003	0.501011	1.17835	20.6382	0.0636554	0.323459	0.200141	0.0536425	0.304121	0.171562	1.35298	13.576	8.04779	0.0177732
	3_331B	7.98123	1.06253	0.478417	1.12701	0.63048	0.712137	1.31243	0.492828	3.04402	0.000343506	0.637538	0.409201	0.00998583	0.445748	0.289915	0.00237207	2.48584	3.61351	0.00359054
	3_331B	12.3611	1.75731	0.708313	1.4658	1.0325	1.17329	2.25647	0.726917	5.16889	0.00109349	0.679577	0.738611	0.0204118	0.888165	0.538258	0.00418859	4.42018	6.25694	0.00655597
	3_331B	10.9816	1.56016	0.611351	1.41453	0.768006	0.614669	1.21105	1.07599	7.07408	0.00185893	0.539825	0.337363	0.0244858	0.443139	0.256981	0.0208584	4.22059	6.25395	0.015188
	3_331B	9.88777	1.39594	0.626249	1.83669	1.0275	0.77773	1.48621	1.10307	6.28027	0.000819594	0.81351	0.462494	0.0172465	0.596604	0.362125	0.00683079	3.93202	5.95931	0.0156585
	3_331B	19.5543	2.05578	0.919571	2.34671	1.4384	1.54591	2.91624	1.15588	10.2725	0.00246118	0.47638	0.962869	0.0400879	1.2237	0.69036	0.00684253	7.68488	12.0249	0.0277373
	3_331B	8.07516	0.981073	0.452892	0.767278	0.638687	0.576793	1.07884	0.54286	4.37824	0.00117116	0.523863	0.347186	0.0182176	0.398763	0.253865	0.010547	2.87814	4.28052	0.00884778
	3_331B	10.9405	1.30929	0.538219	1.17858	0.708319	0.654992	1.23298	0.958342	4.93055	0.00252564	0.580384	0.398633	0.022062	0.482369	0.297436	0.0211531	3.53286	6.2308	0.0112375
	98_F26B	25.6609	7.63562	3.94071	7.30784	4.94471	5.05736	12.3206	1.9467	3.63316	0.0671266	14.6624	4.10751	0.437852	3.43382	0.954844	0.210604	11.437	40.7919	0.175919
	98_F26B	22.3363	6.58105	3.69797	6.47309	4.04521	4.50191	9.79974	0.954453	2.95303	0.0077189	14.7579	3.22439	0.249554	2.63787	0.918518	0.0315248	10.501	33.2319	0.108907
	98_F26B	37.4013	12.6471	6.30019	11.17	7.4668	8.01211	18.1461	2.53752	6.49	0.336872	37.1844	5.99457	0.892745	5.20829	1.91416	2.09046	15.575	55.1697	0.365238
	98_F26B	22.0275	6.38491	3.35277	4.39614	3.98329	3.92128	9.10192	1.14449	3.5183	0.00296321	12.1972	2.96115	0.259136	2.36643	0.000935098	0.0134902	10.2848	32.4191	0.131399
	98_F26B	30.3376	10.9672	5.05663	8.79009	6.33914	6.32618	14.5945	3.21361	4.39679	0.489613	46.5979	5.11115	1.17702	4.43881	1.79921	3.56499	15.509	53.6555	0.511976
	98_F26B	52.0401	16.7571	8.0947	14.0746	9.8296	9.18387	18.9163	1.7562	7.65455	0.268066	41.5038	6.52649	1.04353	5.76637	2.27132	1.50248	31.8907	94.2527	0.370826
	98_F26B	29.9696	10.0832	4.81713	8.54761	6.09837	5.78975	12.2337	1.01691	3.96496	0.207691	33.1402	4.01494	0.52671	3.52635	1.39959	1.26903	14.7002	51.607	0.275474
	4_188B	33.2309	3.93384	3.15681	5.10255	4.64988	2.82958	5.60678	1.89819	28.5117	0.0558941	1.31774	0.858862	0.131559	1.06246	1.09375	0.425074	35.7816	23.4581	0.0413594
	4_188B	25.1233	2.67972	2.02558	2.72298	2.91624	1.82676	3.67434	1.3133	14.5325	0.00441285	1.29713	0.543585	0.0523561	0.710187	0.609079	0.040165	18.8705	16.106	0.0154133
	4_188B	26.6964	2.4967	1.71138	1.95409	2.5133	1.36692	2.58436	0.799215	15.1829	0.00466529	1.18891	0.410065	0.0437906	0.51704	0.466669	0.0648057	16.1795	11.2258	0.0138793
	4_188B	36.5498	4.35846	3.00093	4.64109	4.38727	2.65935	5.23406	1.48601	24.0388	0.00872275	1.31081	0.85064	0.120035	1.03668	0.885276	0.0604319	30.1958	21.1575	0.0370068
	4_188B	27.4292	2.76643	1.9447	3.67085	2.68885	1.39717	2.69619	0.764243	12.8995	0.00947689	1.68424	0.455663	0.0751907	0.578287	0.499522	0.132414	18.0697	13.9957	0.0258043
	4_188B	44.3867	4.70322	3.48324	5.70146	5.32687	2.99696	5.72572	1.12634	27.3518	0.0249221	1.79841	1.01643	0.184804	1.35751	1.28381	0.16953	40.0293	27.7624	0.0339892
	4_188B	30.9396	3.3575	2.45572	3.51247	3.53146	1.9156	3.68262	1.39572	21.9133	0.00652386	1.30214	0.545035	0.09907	0.677654	0.666173	0.0777872	27.4374	8.55623	0.0185026
	5_Obicolor	41.3191	2.97879	0.983236	1.87536	1.46942	1.49514	1.20977	1.0474	19.7664	0.052912	0.40044	0.318576	1.91589	0.833304	0.300685	0.342036	68.0621	40.6117	0.226715
	5_Obicolor	46.0982	3.52114	1.08564	2.42246	2.18602	1.8175	1.71927	1.34658	17.9099	0.0356994	0.788973	0.524656	1.82045	1.09283	0.452367	0.21116	92.198	47.7038	0.261448
	5_Obicolor	69.4336	4.763	1.43489	4.33315	3.16995	2.59803	2.49714	1.52067	26.5063	0.0832396	0.644204	0.762281	1.60471	1.62322	0.700343	0.276231	107.084	61.7992	0.265546
	5_Obicolor	23.9117	3.26545	1.07425	2.4419	2.43506	1.26893	1.6545	0.876609	24.0314	0.0408862	0.467849	0.342194	0.99496	1.13821	0.31995	0.165855	44.29	31.8938	0.214622
	5_Obicolor	64.5834	4.49393	1.34785	2.75886	3.11925	2.15063	1.87516	1.40101	24.0135	0.0689806	0.839645	0.543563	1.44248	1.20408	0.528884	0.370315	108.248	65.2066	0.162948
	5_Obicolor	70.7495	5.23644	1.53907	3.99347	3.51494	3.0999	2.60024	1.71421	37.3477	0.0852833	0.553048	0.740707	2.64163	1.68937	0.73646	0.296653	151.5	68.5856	0.260145
	5_Obicolor	36.0338	3.24249	1.03043	2.26373	1.84511	2.02831	1.49762	1.0089	25.535	0.0677746	0.389231	0.385218	1.14013	0.853458	0.401775	0.427765	68.983	31.8765	0.214251
	7_F2	13.2556	4.69883	1.13875	2.11729	2.21399	1.14095	2.36754	1.79298	19.5758	0.00817472	0.384772	1.0933	0.0634832	2.53221	1.27987	0.010983	16.0152	23.3683	0.0673978
	7_F2	15.508	5.09471	1.22835	2.33224	2.43972	1.34148	2.79271	3.3017	23.5931	0.0263778	0.393195	1.28054	0.052057	2.64203	1.15581	0.0379624	15.0128	27.83	0.0276896
	7_F2	8.67823	2.96472	0.706995	1.41863	1.42716	0.775057	1.66368	1.30016	11.4509	0.00569344	0.287724	0.781557	0.0262125	1.49396	0.658718	0.00879788	8.78473	18.6052	0.0303612
	7_F2	15.9486	4.51542	1.24631	2.20022	2.52553	1.31632	2.59676	2.59522	20.3499	0.0202949	0.401108	1.28105	0.0445356	2.62703	1.26526	0.0249685	14.6453	26.0475	0.0474556
	7_F2	13.99	3.685	1.04772	2.0795	2.06729	1.23675	2.51822	1.65993	15.8997	0.00846943	0.365415	1.13481	0.040202	2.20375	0.987599	0.010801	12.8834	25.5786	0.0677002
	7_F2	13.3798	3.9324	0.946497	1.69585	2.01853	0.955207	2.02432	2.24954	15.9369	0.0161962	0.430901	1.02877	0.0278805	2.0458	0.8883	0.0269338	11.2411	21.4498	0.0417881
	7_F2	12.1156	3.982	1.00753	2.08549	1.94647	1.28894	2.62106	2.32858	20.7461	0.0105416	0.356749	1.02617	0.0381001	2.11302	0.93098	0.0189695	9.26419	21.473	0.0171227
	96_F94	2.5469	1.76498	0.322695	0.718856	0.543952	0.415777	0.727499	1.37805	18.8458	0.031138	0.133266	0.427693	0.0125294	0.565022	0.408249	0.254448	7.1427	2.27788	0.00924706
	96_F94	2.80947	1.77024	0.326387	0.571818	0.504342	0.386635	0.685961	2.22765	17.8275	0.0362824	0.228584	0.392072	0.00866257	0.528999	0.337404	0.554182	4.20364	2.14243	0.0111087
	96_F94	4.31738	3.01791	0.637447	1.17897	1.03715	0.687473	1.31794	2.43227	31.8336	0.088299	0.351001	0.778575	0.0245927	0.987836	0.734109	0.962989	7.2049	7.07264	0.0173975
	96_F94	3.37081	1.96653	0.445119	1.0715	0.781298	0.638906	1.10473	2.09228	21.835	0.0691229	0.192745	0.611063	0.0238272	0.866722	0.584135	0.429598	8.42984	2.47642	0.0128026
	96_F94	4.14694	2.62804	0.441344	0.905745	0.935353	0.641997	1.12825	2.74483	27.8397	0.0593357	0.241307	0.76167	0.0158353	0.938152	0.632871	0.454257	8.33339	4.60943	0.0140998
	96_F94	3.83244	2.16928	0.403101	0.969207	0.79863	0.544328	1.0339	2.56689	21.1155	0.0585527	0.203734	0.550822	0.0184198	0.753728	0.420839	0.418458	8.06215	4.73442	0.0158098
	96_F94	3.2596	2.12241	0.357196	0.810211	0.774183	0.58497	1.02031	2.68758	19.8685	0.0435053	0.228975	0.594578	0.0204927	0.792804	0.518923	0.322467	9.60659	4.49984	0.00744208
	6_F1	7.01434	1.82258	6.96644	1.17838	2.28512	0.600959	0.996969	0.396917	25.3618	0.00901229	0.323562	0.576503	0.201287	0.709397	0.544939	0.0456221	20.6928	1.76867	0.089007
	6_F1	8.78514	1.90869	5.43709	1.4556	2.06043	0.711154	1.28549	0.517034	33.5044	0.0102346	0.24845	0.79785	0.0601648	0.914488	0.62272	0.0452143	17.279	2.80821	0.0371968
	6_F1	5.46904	1.31506	3.86764	1.09307	1.4357	0.521829	1.02162	0.470777	23.1256	0.00613737	0.267534	0.591588	0.0293869	0.547963	0.500371	0.048266	8.87102	0.764499	0.0110047
	6_F1	4.01625	0.764347	2.55823	0.596245	0.926477	0.306372	0.525567	0.142717	11.7314	0.00422545	0.283604	0.291172	0.0253942	0.307423	0.250132	0.0493589	6.55541	0.583253	0.00803642
	6_F1	5.58891	1.1131	3.89416	0.787348	1.32814	0.394981	0.688504	0.251052	19.6769	0.00257709	0.189698	0.37513	0.0303634	0.487181	0.341086	0.0148666	7.40457	3.59373	0.017108
	6_F1	7.03182	1.20895	5.7147	0.893343	1.82363	0.466635	0.628621	0.216915	17.9178	0.00739138	0.263156	0.439867	0.0990329	0.71052	0.371016	0.0268974	21.6755	1.91738	0.010254
	9_F31	5.54069	2.73197	1.68284	1.55617	2.18231	1.04057	2.0649	3.31437	24.8052	0.109764	0.406207	0.398582	0.092896	1.01842	0.621589	0.497633	10.7369	6.17366	0.0832996
	9_F31	5.59196	2.51145	1.48266	1.31237	1.89522	0.849364	1.75714	3.45626	19.8927	0.107761	0.513198	0.429961	0.0967373	0.886422	0.505389	0.654852	10.2226	3.41949	0.0508461
	9_F31	6.35202	3.41787	1.85478	1.86081	2.40174	1.29339	2.54542	3.10146	27.5417	0.107772	0.512442	0.498461	0.0970693	1.29154	0.694137	0.490353	11.4974	6.11141	0.0977253
	9_F31	6.69306	2.79796	1.75305	1.54111	2.09784	1.03441	1.9959	3.39548	23.839	0.110709	0.437565	0.452939	0.108369	0.992052	0.562228	0.55489	13.025	5.8115	0.0622157
	9_F31	6.49246	3.19575	1.77727	1.30839	1.99511	0.819959	1.63262	2.95816	18.0078	0.0951727	0.651052	0.477765	0.0818226	0.775627	0.451354	0.721055	10.7853	5.81895	0.129634
	9_F31	7.19477	3.25258	1.82948	1.64454	2.35638	1.08345	2.09089	3.0246	22.3077	0.0894302	0.426748	0.414852	0.0885726	1.13601	0.612091	0.318041	14.1453	5.26208	0.0625432
	9_F31	7.29538	3.09867	1.86849	1.73084	2.44402	1.12683	2.44544	3.50625	19.0049	0.143153	0.461815	0.529167	0.125984	1.25079	0.717784	0.411003	13.7417	10.9297	0.138131
	8_F5	14.1283	5.0165	1.12961	1.01194	2.67266	1.01272	1.91907	9.16595	132.809	0.160146	0.325205	0.470953	2.74859	2.84968	0.809301	0.908159	95.1796	3.083	2.18142
	8_F5	15.5589	3.50201	0.697786	1.30248	2.56029	0.93693	1.81536	4.42908	105.982	0.0868878	0.173507	0.756902	0.397185	2.14963	0.71812	0.290305	40.4008	20.2418	0.792059
	8_F5	11.9284	2.88567	0.724795	0.807795	1.80315	0.714844	1.3469	3.48149	81.4548	0.0758205	0.204418	0.397916	0.965883	1.87254	0.535917	0.373902	54.8892	8.79019	0.672444
	8_F5	14.9572	4.57834	1.20041	2.16336	4.16605	1.26031	2.33055	4.13413	110.617	0.11304	0.347781	1.13379	0.25425	2.26779	0.869003	0.460291	34.6333	28.433	0.16473
	8_F5	22.754	4.2894	0.720602	1.35631	2.81498	0.966791	1.93653	2.84007	139.368	0.0742888	0.261122	0.548861	0.192102	1.84947	0.559354	0.519288	41.434	14.5859	0.192284
	8_F5	18.1626	5.71795	1.00637	1.63473	2.95395	1.28865	2.2427	2.73703	113.208	0.117609	0.421666	0.435161	1.48338	2.12295	0.768627	0.895243	77.694	2.39876	0.550833
	93_F54	5.61451	4.86168	2.54088	2.60609	5.12548	1.43485	2.88855	4.63661	51.3545	0.238639	1.07524	1.45049	0.117378	1.82722	0.67087	1.40702	48.254	1.769	0.105262
	93_F54	6.00521	4.29264	2.55664	2.07848	4.38085	1.20803	2.62788	4.02559	49.5137	0.254578	0.57192	1.46662	0.127215	1.96689	0.748872	0.836647	47.0899	6.47498	0.0695766
	93_F54	5.06913	3.49748	2.06012	1.46836	3.81322	0.813953	1.64154	4.13396	49.6192	0.136018	0.620946	0.905862	0.0950858	1.33244	0.434598	0.824819	43.781	2.84718	0.0455295
	93_F54	5.98205	4.08009	2.18556	1.6503	3.77229	0.978419	1.83065	5.1109	49.4374	0.159893	0.548036	0.908727	0.115423	1.34527	0.427959	0.853649	39.7043	5.36456	0.0798785
	93_F54	4.76895	4.06646	1.79057	1.26322	2.97432	0.676626	1.37045	3.54708	37.1606	0.124559	0.646721	0.792443	0.0806348	1.06922	0.370774	0.941286	28.7264	3.24824	0.0790793
	93_F54	6.49472	5.40496	2.49547	1.99236	4.54979	1.08212	1.86867	6.39451	53.9249	0.139152	0.779122	0.967558	0.115964	1.48941	0.421736	0.862742	44.19	16.483	0.0789686
	93_F54	5.7402	5.51333	2.73875	2.1308	4.31305	1.09414	2.58945	4.68238	51.9957	0.231363	0.487445	1.51284	0.138183	2.02219	0.733297	0.672327	36.9148	15.2962	0.0891161
	94_F58	20.6167	2.83864	0.706181	1.50953	1.89304	0.989035	1.5683	0.892208	47.5603	0.0177209	0.107203	0.916689	0.348971	1.56417	1.7995	0.0305134	35.5052	52.334	0.106884
	94_F58	29.5422	4.18574	1.03528	2.07848	2.8321	1.35916	2.16562	1.48252	71.5055	0.0270899	0.18287	1.21286	0.634548	2.22438	2.66769	0.0562306	53.4495	64.5437	0.20676
	94_F58	41.8243	4.9613	1.58504	2.1791	3.54708	1.47237	2.20346	2.65156	103.229	0.0343672	0.222111	0.924497	1.5523	2.29307	3.00374	0.0968787	79.3826	84.2665	0.51458
	94_F58	40.2209	4.6576	1.43397	2.06539	3.40893	1.33021	2.03729	2.31661	98.1319	0.0322351	0.187124	0.871823	1.41101	2.14891	2.74214	0.0808038	75.2098	77.7998	0.368853
	94_F58	41.6521	5.95305	2.12224	2.45075	3.86709	1.59831	2.34928	2.56757	108.51	0.0581678	0.177204	0.933806	3.95267	2.78311	3.81386	0.103923	105.006	39.167	1.20063
	94_F58	37.6436	5.32411	1.52074	2.62732	4.10855	1.63232	2.65837	2.62368	92.8697	0.0144248	0.25997	1.33479	1.00634	2.84695	3.8584	0.0297742	77.2032	84.7038	0.593574
	94_F58	27.8651	3.40611	0.939903	1.83029	2.3931	1.20701	1.95301	1.66475	69.7012	0.0113142	0.170718	0.908812	0.661918	2.03365	2.65108	0.0276635	53.6038	70.114	0.220026
	95_F83	23.4475	2.77202	1.56228	2.25828	2.59077	1.02727	2.04823	3.08458	40.9054	0.217069	1.0235	0.888057	0.981962	1.32876	0.812943	2.63992	23.0873	46.5747	0.168685
	95_F83	24.5997	2.26252	1.9476	1.97986	2.41531	0.717214	1.4519	3.62976	40.6138	0.196442	0.768829	0.584269	3.28338	0.91949	0.602625	2.76197	122.25	55.7346	0.0819299
	95_F83	18.7027	2.0033	1.37714	1.27006	1.91241	0.649103	1.28623	3.58445	39.2541	0.131593	0.787298	0.610829	1.08497	1.0553	0.627898	2.01512	35.7536	41.0774	0.0510775
	95_F83	21.8099	2.36655	1.44415	1.37558	2.37234	0.766937	1.52479	4.4964	47.7413	0.180482	0.642414	0.712672	1.61833	1.33797	0.73744	1.74389	42.4611	48.405	0.0842141
	95_F83	18.3229	2.11598	1.32835	1.32101	2.2361	0.731163	1.44801	4.1429	42.1676	0.16022	0.856947	0.678051	1.04688	1.08317	0.679478	2.39035	31.5335	36.4103	0.118042
	95_F83	22.5602	2.19595	2.0033	2.16397	2.68947	0.851254	1.7668	5.98783	50.7747	0.175657	0.855973	0.776814	1.76532	1.26241	0.761562	2.24856	70.3397	36.0541	0.0760693
	95_F83	16.5218	1.87868	1.03737	1.37398	2.20334	0.590112	1.09729	4.7366	40.6908	0.133657	0.583359	0.544815	1.3859	1.01526	0.586843	1.41829	32.6732	24.3618	0.15583
	92_F55	21.9536	4.77965	10.7235	0.825773	2.24293	0.720667	1.08974	14.901	44.5086	0.132356	1.0858	0.522153	0.131153	1.43016	0.74959	1.99407	19.2441	0.388652	0.158279
	92_F55	19.6227	4.90314	7.1382	0.786518	1.83474	0.636413	0.928479	10.5199	34.9283	0.0928882	1.13182	0.456274	0.12778	1.32879	0.686177	1.50621	15.1448	0.836984	0.204307
	92_F55	42.1773	6.09718	15.9095	1.25548	3.20161	1.13	1.69525	15.6048	66.73	0.177491	1.55067	0.790554	0.143519	2.17494	1.22006	2.63755	25.4913	1.91512	0.152605
	92_F55	47.8684	24.2136	19.8804	2.44824	5.87023	1.86635	2.68605	28.2723	84.5165	0.175926	4.48968	1.40491	0.536838	4.1136	1.9599	2.76445	29.1387	2.01013	0.739453
	92_F55	23.2983	4.79598	12.0547	1.24494	2.69092	0.825061	1.31676	13.7317	50.0293	0.129927	1.15893	0.58128	0.29404	1.28095	0.720735	2.18548	34.9419	0.635792	0.242116
	92_F55	27.0269	10.9743	13.2422	3.10319	5.3798	1.5521	3.0365	19.6975	95.9105	0.211624	1.20859	1.38962	1.00019	2.38059	1.07357	1.91541	69.7805	1.55875	0.467128
	91_F39	5.2982	3.47035	1.68295	0.950312	1.72144	0.397705	0.847731	4.50665	42.4808	0.064127	0.436567	0.499363	0.655473	0.537581	0.208637	1.28513	33.4562	0.657666	0.139985
	91_F39	6.20028	5.47486	2.27393	1.88869	3.20581	0.849605	2.4609	7.0238	51.6848	0.122735	0.66823	1.11811	0.551412	1.50219	0.593682	0.880228	40.6878	1.23465	0.156159
	91_F39	8.21049	5.03422	2.50737	2.18767	3.22597	0.837139	1.8757	6.6292	61.2876	0.107665	0.486061	0.821458	0.642857	1.33605	0.470831	0.74414	53.6749	1.26722	0.207542
	91_F39	6.49395	3.71327	1.90161	1.47415	2.3311	0.615585	1.36182	5.08398	45.3295	0.0740004	0.664833	0.564593	0.593075	0.835696	0.32247	1.14477	34.039	1.06571	0.153419
	91_F39	4.74474	3.73198	1.28177	1.22047	1.88129	0.482977	1.12315	3.59799	32.7261	0.0561261	0.530842	0.504175	0.137921	0.676578	0.276694	0.766038	16.811	1.6676	0.0517495
	91_F39	6.82607	6.12447	2.39204	1.93023	3.10387	0.809385	1.7886	6.7609	51.4592	0.0872863	0.649817	0.83274	0.523461	1.25784	1.03065	0.747604	34.1004	0.928638	0.25172
	97_F66	4.31768	1.6445	15.7622	1.06673	1.34238	0.549036	0.726626	3.04554	35.4102	0.035911	0.272274	0.375883	0.0825387	0.788437	0.287219	0.327129	3.11896	0.291497	0.00935952
	97_F66	4.32857	1.02911	4.49057	0.873414	0.921162	0.390422	0.536582	1.28798	24.8284	0.0173154	0.199852	0.313931	0.0230645	0.662882	0.240883	0.140707	1.37839	0.286594	0.0130275
	97_F66	2.70491	0.550558	2.44214	0.410418	0.412051	0.1628	0.239837	0.365771	9.49284	0.00152741	0.187053	0.159343	0.00967253	0.355708	0.154899	0.0185043	0.665465	0.115367	0.00858843
	97_F66	2.51808	0.638963	4.2388	0.625368	0.570296	0.259504	0.348107	0.941552	15.848	0.0119974	0.155073	0.231176	0.0178376	0.474602	0.172387	0.108935	0.825841	0.13689	0.00703449
	97_F66	1.85302	0.480102	2.83567	0.18581	0.279202	0.108828	0.159147	0.233843	6.72759	0.00131992	0.178842	0.106621	0.0103984	0.260526	0.118874	0.0218328	0.511486	0.126225	0.00803773
	97_F66	2.047	0.766827	12.0923	0.44407	0.676407	0.217639	0.269584	0.656923	14.1379	0.00903509	0.281146	0.192746	0.05862	0.519604	0.233102	0.102181	1.81179	0.00417543	0.0130756
	97_F66	4.19871	1.30401	6.89788	1.01785	0.972497	0.432679	0.610716	2.24525	30.4119	0.0720379	0.258378	0.341007	0.0520886	0.697735	0.265411	0.834223	1.32374	0.125053	0.0245845

## Sheet: Soluble sugars
	ug/mg
Fungus	Fructose	Glucose	Sucrose	Trehalose	Raffinose	Stachyose	Mannitol
1_339B	0.648812	2.92409	0.0896429	2.61943	0.0279286	0.193857	40.9209
1_339B	0.730827	2.35005	0.0453529	2.00894	0.0316471	0.168706	41.8972
1_339B	0.820523	2.27242	0.0462222	1.87017	0.0451667	0.247889	41.026
1_339B	0.721198	5.69393	0.412455	1.79227	0.144909	0.274273	39.3087
1_339B	1.16989	14.2006	0.162667	1.12667	0.056	0.254667	47.9537
1_339B	0.668988	3.75314	0.0199286	2.43079	0.0212857	0.168571	46.3071
1_339B	0.801688	7.2604	0.0158889	1.78089	0.0152222	0.159444	54.926
99_Control	4.01265	3.08771	0.186857	0.0175	0.215881	0.54969	0.0116429
99_Control	2.85014	2.12798	0.133861	0.0123611	0.154472	0.423056	0.00988889
99_Control	2.69953	2.01895	0.119898	0.0116735	0.145776	0.363592	0.00720408
99_Control	4.45091	3.40027	0.2035	0.0228333	0.227567	0.6125	0.0259667
99_Control	4.05299	2.98257	0.187467	0.0246667	0.219633	0.598	0.029
99_Control	3.96495	3.04709	0.188533	0.0232222	0.223378	0.524533	0.0247556
2_159B	2.33717	29.0496	0.0251667	7.91167	0.120833	0.351167	81.6085
2_159B	0.85503	3.9985	0.078625	5.62225	0.1135	0.3645	63.1227
2_159B	0.683637	5.89753	0.00509091	7.94391	0.0720909	0.244273	57.5115
2_159B	0.921838	12.4043	0.0115	7.08025	0.0805	0.255	56.7229
2_159B	0.74442	5.43339	0.00272727	7.83873	0.0991818	0.276636	56.1122
2_159B	0.753786	4.33434	0.00744444	7.26189	0.124667	0.371778	62.4136
2_159B	0.798865	6.88532	0	10.3638	0.1148	0.3492	69.2342
3_331B	1.21234	3.1263	0	3.83219	0.0222857	0.0848571	6.87129
3_331B	1.27428	3.22064	0.00115789	3.92747	0.0279474	0.115526	5.54621
3_331B	0.60046	1.33143	0	2.725	0.0516923	0.266154	6.23038
3_331B	0.566361	1.32238	0	2.51415	0.0332308	0.230154	2.76138
3_331B	0.609496	1.20679	0.00394737	2.64363	0.0221053	0.159474	3.27095
3_331B	0.566409	1.24244	0.0145556	2.58606	0.0236667	0.147944	3.17894
3_331B	0.977787	2.04781	0.0065	3.69256	0.0495	0.202687	3.785
98_F26B	1.11473	49.1919	0.001	25.1807	0	0.0836667	2.57217
98_F26B	1.20501	38.0473	0.00133333	36.6817	0	0.085	1.6325
98_F26B	1.31841	50.9613	0.066	23.5255	0	0	2.2905
98_F26B	1.19949	39.5347	0.0711667	38.5055	0	0.0528333	1.75267
98_F26B	1.08518	56.812	0.1235	11.044	0	0	2.475
98_F26B	1.78457	62.8551	0.053	73.026	0	0.1065	3.934
98_F26B	1.05505	35.4978	0.0316667	38.6053	0	0	3.05467
4_188B	0.197523	0.888007	0.030375	0.182375	0	0	11.3742
4_188B	0.267607	1.56686	0.0139	0.1222	0	0.1078	17.2196
4_188B	0.277832	2.25812	0.0113333	0.202556	0	0.0777778	15.1519
4_188B	0.251373	1.72319	0.0107778	0.174333	0	0.107444	15.9102
4_188B	0.283487	2.07553	0.012875	0.662125	0	0.07625	14.55
4_188B	0.277103	1.73674	0.0108571	0.316286	0	0.0657143	13.8173
4_188B	0.272405	2.05988	0.019	0.186625	0	0.12525	14.6354
5_O.bicolor	0.267368	32.7868	0	19.1372	0.0396667	0.180417	19.9616
5_O.bicolor	0.235894	38.9945	0	7.1981	0.0574	0.2248	13.9047
5_O.bicolor	0.337473	35.8691	0	9.44858	0.0464167	0.200083	16.5816
5_O.bicolor	0.24564	54.0533	0	14.944	0.015	0.0658571	19.5894
5_O.bicolor	0.295739	40.7452	0	8.6446	0.0604	0.2367	17.5318
5_O.bicolor	0.250154	42.0592	0	9.49764	0.0380909	0.180727	14.2863
5_O.bicolor	0.269968	39.7549	0.00266667	14.37	0.0369167	0.13475	14.6215
7_F2	0.115691	13.1487	0.0223158	16.1378	0	0.0430526	20.2707
7_F2	0.127617	12.3073	0	11.8138	0	0.0300588	20.7389
7_F2	0.0704839	6.14274	0	7.98775	0	0.0270357	9.18064
7_F2	0.111815	11.2241	0	9.24475	0	0.03075	16.2289
7_F2	0.119846	8.86171	0	12.6939	0	0.0384783	14.1929
7_F2	0.125535	10.3236	0	8.92347	0	0.0382105	14.3144
7_F2	0.162959	9.81406	0	17.8761	0	0.0247059	17.9785
96_F94	0.164093	1.2491	0.0545714	2.85871	0.00921429	0.00392857	39.335
96_F94	0.502183	1.81176	0.000625	2.86112	0.097875	0.162875	54.425
96_F94	0.251787	2.067	0.0933333	2.13683	0	0	64.0918
96_F94	0.16308	1.22616	0.0593333	1.75825	0	0	46.1569
96_F94	0.211072	1.92223	0.0155556	1.88767	0	0	54.8658
96_F94	0.133779	1.70543	0.00316667	1.31892	0	0	40.664
96_F94	0.171881	1.60106	0.0134545	2.96664	0	0	49.7425
6_F1	0.163456	0.0694141	0.00316667	1.29133	0	0	37.8541
6_F1	0.119337	0.0353757	0.005375	0.889	0	0	40.5079
6_F1	0.152837	0.0356801	0.0024	0.837733	0	0	38.8101
6_F1	0.134816	0.071956	0.00266667	0.8825	0	0	26.8785
6_F1	0.157119	0.0458009	0	0.682957	0	0	38.0604
6_F1	0.178774	0.0243978	0	0.74452	0	0	34.3737
9_F31	0.101817	0.173614	0.102429	4.04443	0	0	17.3706
9_F31	0.102943	0.175304	0.0626667	3.01625	0	0	14.2872
9_F31	0.139028	0.242255	0.104818	3.88318	0	0	16.7169
9_F31	0.117445	0.229276	0.0766154	4.72908	0	0	17.8281
9_F31	0.150976	0.288764	0.0641818	3.554	0	0	22.8647
9_F31	0.125747	0.378022	0.0509375	4.24887	0	0	15.5037
9_F31	0.171672	0.368266	0.0543889	4.74328	0	0	15.465
8_F5	0.120725	0.0909768	0.17775	32.329	0.129	0.288	19.6122
8_F5	0.135703	0.196396	0.196667	35.1457	0.156111	0.216667	22.7276
8_F5	0.132595	0.104684	0.137714	20.772	0.0967143	0.175286	15.1937
8_F5	0.351189	0.164629	0.156714	34.1741	0.123429	0.162857	18.6461
8_F5	0.371438	0.290017	0.1928	46.2842	0.142	0.266	25.1284
8_F5	0.250361	0.404372	0.11625	22.5738	0.10275	0.198	19.6792
93_F54	0.199366	0.178528	0	3.261	0.0955	0	71.0033
93_F54	0.149684	0.14259	0	6.0818	0.091	0	72.8939
93_F54	0.162035	0.16398	0	5.231	0.082	0	68.4169
93_F54	0.164043	0.169968	0.0137778	4.82711	0.0756667	0	68.5214
93_F54	0.314162	0.228333	0	5.639	0.092625	0	78.4128
93_F54	0.432678	0.375501	0	8.50343	0.0718571	0	72.819
93_F54	0.409281	0.52452	0	3.48318	0.0720909	0	65.589
94_F58	0.0599227	0.20228	0	20.5713	0	0	27.4407
94_F58	0.110118	0.28893	0.0226429	29.1464	0	0	40.2843
94_F58	0.217624	0.336035	0	29.977	0	0	55.1696
94_F58	0.188824	0.409497	0	27.8826	0	0	50.0822
94_F58	0.185522	0.288672	0	29.068	0	0	50.7229
94_F58	0.186658	0.35511	0	27.9483	0	0	44.6084
94_F58	0.153668	0.314465	0.00684615	25.0357	0	0	40.8283
95_F83	0.487064	0.0669851	0.069	32.555	0.07675	0.15	28.3245
95_F83	0.326481	0.0415942	0.0282	27.033	0.0488	0.1034	19.6888
95_F83	0.312901	0.0326593	0.09475	32.0383	0.05925	0.131	21.4585
95_F83	0.362172	0.0438143	0.0384	37.1364	0.077	0.1314	22.1342
95_F83	0.280157	0.0262666	0.053	33.1275	0.05775	0.1145	23.7763
95_F83	0.207958	0.0133485	0.04675	34.5018	0.0445	0.06575	21.057
95_F83	0.262874	0.0393642	0.0316667	35.8697	0.0435	0.0845	19.7012
92_F55	0.170194	0.288538	0.309667	12.4073	0	0	0.242
92_F55	0.146693	0.200875	0.257667	8.73033	0	0	0.206
92_F55	0.248059	0.564661	0.4355	14.745	0	0	0.379
92_F55	0.858296	0.775098	0.824	16.668	0	0	0.663
92_F55	0.13099	0.303142	0.190667	11.3613	0	0	9.096
92_F55	0.398889	0.986753	0.174	16.1343	0	0	71.321
91_F39	0.161571	0.257937	0.00683333	8.5185	0	0	53.9122
91_F39	0.180573	0.407609	0.00866667	4.94067	0	0	46.7815
91_F39	0.166998	0.296205	0.0127143	9.44271	0	0	55.0356
91_F39	0.236339	0.47911	0.0084	9.0302	0.025	0	67.4866
91_F39	0.1807	0.356737	0.011	7.96757	0	0	48.5139
91_F39	0.187371	0.238062	0.0155	8.1665	0.0158333	0	54.8952
97_F66	0.159392	0.100451	0.00988889	4.04467	0	0	36.921
97_F66	0.118147	0.0606314	0.00466667	2.64167	0	0	32.4224
97_F66	0.0713584	0.0639063	0.00346667	1.76153	0	0	21.0619
97_F66	0.106245	0.0571295	0.00693333	2.871	0	0	30.3098
97_F66	0.0694508	0.0986272	0.00506667	2.4668	0	0	14.903
97_F66	0.107489	0.0636958	0.00618182	4.22864	0	0	23.1775
97_F66	0.14808	0.0413778	0.007625	4.46713	0	0	40.4215

## Sheet: B vitamins
	Fungus	nicotinic acid	pantothenic acid	B2	B1	B6
	1_339B	17.8586	24.2218	18.3723	0.0501821	7.51369
	1_339B	32.332	23.5582	19.8221	0.0801279	8.68856
	1_339B	28.4028	21.6875	46.3555	0.0561005	8.99276
	1_339B	13.9015	37.8531	21.0791	0.0863101	9.80624
	1_339B	47.001	130.302	63.7786	0.40945	27.8314
	1_339B	41.2344	28.8048	12.3898	0.102279	8.88958
	1_339B	50.1237	45.394	63.6971	0.126353	11.1904
	99_Control	1.26669	3.18465	4.61326	0.0203777	1.43545
	99_Control	0.99595	3.33081	8.14755	0.0204608	1.24348
	99_Control	0.848988	2.54628	3.37521	0.0166353	1.01852
	99_Control	1.20636	3.77456	4.84336	0.0227925	1.45641
	99_Control	1.25136	3.60096	3.15234	0.0207409	1.50013
	99_Control	1.05365	2.69981	1.73928	0.0143654	1.2409
	2_159B	92.3661	23.7874	127.541	0.310342	0.435408
	2_159B	28.1504	20.9686	113.547	0.210453	0.575313
	2_159B	23.2638	15.96	12.7095	0.17119	0.178025
	2_159B	27.2128	16.6573	59.1876	0.204614	0.277132
	2_159B	26.9428	19.2489	16.4187	0.15134	0.334275
	2_159B	23.2465	21.0517	17.1407	0.1847	0.428535
	2_159B	28.6721	16.5257	20.2267	0.212644	0.304928
	3_331B	32.6148	11.3253	66.6619	0.0376433	10.4255
	3_331B	30.3473	14.2295	13.6053	0.0625799	9.55419
	3_331B	37.505	17.0129	22.6483	0.103588	11.7742
	3_331B	44.2474	17.9207	19.0577	0.079841	10.1911
	3_331B	34.4786	9.26557	22.3005	0.054451	11.0137
	3_331B	40.6455	11.2631	24.3781	0.0543157	11.6537
	3_331B	37.9084	14.277	17.7535	0.0730698	11.8932
	98_F26B	39.4876	73.3084	46.838	1.96246	3.18641
	98_F26B	28.3805	54.2602	31.7566	1.15982	2.88073
	98_F26B	40.3138	84.592	86.8878	2.84391	3.09447
	98_F26B	28.3394	53.0457	74.5683	1.03073	2.57805
	98_F26B	40.7678	60.8104	76.7036	3.61734	1.55092
	98_F26B	71.3698	92.7479	106.016	4.17916	2.93096
	98_F26B	43.4808	74.6378	58.7526	2.2586	1.99955
	4_188B	78.1655	37.1869	51.5672	0.0522046	2.4681
	4_188B	38.0077	26.9032	30.8583	0.0738896	2.12405
	4_188B	37.9679	18.6087	29.2729	0.0343017	2.06437
	4_188B	35.8317	34.7439	21.2452	0.112051	1.84587
	4_188B	27.0712	27.547	29.7017	0.0885924	1.68573
	4_188B	31.9803	31.6725	114.188	0.120186	2.12949
	4_188B	26.6373	25.6307	81.7386	0.0564568	1.19743
	5_O.bicolor	14.9116	10.4401	24.0207	0.0683368	0.369793
	5_O.bicolor	24.3231	14.8747	42.5566	0.090941	0.223431
	5_O.bicolor	25.8259	9.09178	84.7654	0.0327669	0.355828
	5_O.bicolor	15.956	4.67334	13.701	0.0337678	0.206465
	5_O.bicolor	26.1523	13.9949	21.5038	0.0723208	0.26982
	5_O.bicolor	23.7706	8.15405	88.3895	0.0335355	0.226442
	5_O.bicolor	20.5897	10.2795	30.6251	0.0589952	0.196639
	7_F2	68.0722	6.40952	67.9886	1.11815	5.68237
	7_F2	77.2586	4.12132	44.4376	0.889948	8.03329
	7_F2	49.9492	3.36468	71.0716	0.732229	3.34399
	7_F2	79.2869	4.52031	69.9291	1.10521	7.08222
	7_F2	75.131	4.50096	76.4377	1.17146	6.89953
	7_F2	73.7605	6.82094	41.3355	1.21836	9.50755
	7_F2	53.7461	5.76813	25.2211	0.663251	4.739
	96_F94	1.32892	3.68737	51.344	0.034274	4.23897
	96_F94	1.92097	5.12951	15.9934	0.0758137	8.04727
	96_F94	3.3188	8.06421	24.2628	0.163169	5.39131
	96_F94	5.88519	7.03073	8.50238	0.14768	2.68267
	96_F94	2.62947	5.10961	75.4161	0.0668852	5.99425
	96_F94	1.48848	4.80541	58.2136	0.0445115	5.79473
	96_F94	2.6977	7.6379	13.1543	0.0989045	4.28653
	6_F1	3.29854	5.5018	68.7567	0.169877	0.0311341
	6_F1	3.20804	7.18071	77.2261	0.394888	0.00136744
	6_F1	2.76331	6.98448	76.446	0.402141	0.0428352
	6_F1	2.67215	6.3376	62.9696	0.484276	0.02901
	6_F1	3.22444	6.48818	59.0064	0.268279	0.0304159
	6_F1	4.16227	4.49836	119.726	0.289553	0.0321072
	9_F31	33.5096	10.5651	16.6234	0.527898	1.73731
	9_F31	37.3495	11.4482	13.976	0.40625	1.80319
	9_F31	28.0859	14.3391	9.33956	0.475455	1.6046
	9_F31	30.1731	7.46175	11.2868	0.35081	1.79801
	9_F31	35.1357	12.7733	18.5322	0.475398	2.28739
	9_F31	31.5995	10.955	9.01552	0.335889	2.03322
	9_F31	42.4685	6.76689	14.2819	0.611522	2.33339
	8_F5	2.58809	27.2858	45.6992	0.420054	2.88525
	8_F5	1.88601	17.5597	34.5788	0.385607	1.75622
	8_F5	2.47846	22.2754	39.6318	0.208477	1.83369
	8_F5	2.85371	19.7165	103.784	0.323282	2.87562
	8_F5	6.46623	21.7139	163.796	0.667786	1.60448
	8_F5	19.6005	26.0907	111.568	0.52064	1.82209
	93_F54	1.07674	40.7797	19.8495	2.06822	1.50873
	93_F54	1.94538	43.6661	17.0361	2.58739	1.43316
	93_F54	1.77292	44.6886	19.8149	2.08668	1.05745
	93_F54	1.62875	39.5773	24.5537	1.87524	1.38007
	93_F54	3.29968	47.1407	90.0359	2.02745	1.45369
	93_F54	6.40859	43.2803	33.7151	1.20811	1.32495
	93_F54	9.96595	46.0225	12.3848	2.62586	1.63968
	94_F58	29.381	6.35527	13.0919	0.0617607	0.0780729
	94_F58	53.2568	11.2499	17.5664	0.110127	0.120384
	94_F58	44.7781	9.76998	45.1768	0.0657226	0.155525
	94_F58	37.4303	11.2781	22.1034	0.0912829	0.100888
	94_F58	47.7518	6.66909	39.3436	0.0661904	0.0676298
	94_F58	62.7292	13.3336	33.9982	0.121813	0.151608
	94_F58	32.2014	8.01023	18.0627	0.0746999	0.0852208
	95_F83	2.29711	63.6156	78.6229	0.333152	0.807366
	95_F83	4.30703	43.0401	30.5287	0.145893	0.629292
	95_F83	1.83891	44.5358	23.8688	0.155435	0.55003
	95_F83	3.03069	53.2181	149.337	0.151956	0.70529
	95_F83	1.98305	50.5368	16.3845	0.231015	0.654892
	95_F83	22.3855	269.475	98.3306	0.713583	2.58466
	95_F83	1.67556	34.6265	12.1482	0.178801	0.278269
	92_F55	1.37117	125.566	138.153	0.245274	2.30651
	92_F55	1.3986	79.7214	117.791	0.191286	1.92048
	92_F55	3.01079	163.369	182.964	0.36149	3.52202
	92_F55	2.51403	161.657	261.231	0.371539	3.85943
	92_F55	2.49994	139.21	321.563	0.127464	1.42744
	92_F55	0.881376	79.7142	82.8061	0.135461	1.36414
	91_F39	35.2907	19.7199	16.8145	0.326557	0.532176
	91_F39	41.1063	19.7315	143.947	0.903835	0.507394
	91_F39	33.9952	20.3152	43.2258	0.605873	0.586534
	91_F39	32.8904	25.1736	174.268	0.268687	1.82319
	91_F39	37.2383	20.7638	87.9961	1.70816	0.658343
	91_F39	37.444	23.1888	75.1522	0.673455	0.749218
	97_F66	2.17991	57.9135	45.4947	0.288203	0.508643
	97_F66	2.37273	50.6875	49.6313	0.135924	0.810506
	97_F66	1.78442	31.9002	10.5236	0.0643905	1.67506
	97_F66	0.955376	45.3056	108.832	0.156697	0.730176
	97_F66	1.55815	32.4113	7.46995	0.0727366	1.52368
	97_F66	0.400819	43.0925	72.9214	0.12688	2.32198
	97_F66	1.11262	46.2995	18.9918	0.283194	0.726073
