# Supplementary material for: The mutualistic fungi of the bark beetle Pityokteines vorontzowi are nutrient-rich and efficiently deplete their medium of fir chemical defenses
Source: ISME Commun. 2026 May 13;6(1):ycag131. doi: 10.1093/ismeco/ycag131 (PMC13245730; doi:10.1093/ismeco/ycag131)
Supplement: Supplementary_material_ycag131 [file supplementary_material_ycag131.zip › Data_Fig. 4-5 and Suppl. Fig. S5.xlsx]

## Sheet: Biomass
	µg/g
	Fungus	protocatechuic_acid	gallic_acid	shikimic_acid	quinic_acid	catechin	vanillic_acid
	1_339B	31.2286	5.82143	33.5571	61.8571	10.9571	34.3429
	1_339B	32.6941	4.57059	27.5	69.4235	9.65294	31.6118
	1_339B	32.1444	4.62778	43.0167	220.589	9.65	37.8611
	1_339B	39.0364	5.66364	66.5909	432.145	9.60909	29.1727
	1_339B	30.9667	17.1333	83	500.233	0	0
	1_339B	38.2929	5.18571	29.9429	223.386	9.94286	29.5643
	1_339B	37.0556	14.4444	50.2778	316.689	12.7778	27.2889
	99_Control	259.521	40.7024	204.407	797.674	212.807	0
	99_Control	208.336	31.5528	190.842	805.389	187.556	0
	99_Control	183.82	27.7347	158.79	628.557	145.945	0
	99_Control	249.02	38.73	233.863	964.51	228.547	0
	99_Control	244.327	36.6567	222.833	951.237	222.87	0
	99_Control	231.618	35.9422	177.689	678.978	198.567	0
	2_159B	140.783	7.81667	103.7	918.3	50.05	33.1167
	2_159B	181.625	16.25	160.637	1033.86	16.5875	33.6375
	2_159B	160.318	7.72727	80.7636	622.055	0	32.4455
	2_159B	104.525	6.1375	102.688	772.85	4.6	34.925
	2_159B	62	2.10909	77.6455	758.191	7.81818	44.5636
	2_159B	62.9778	3.5	129.122	1152.71	11.1667	45.6556
	2_159B	159.06	2.88	88.09	1025.14	25.56	44.76
	3_331B	36.5286	0.833333	16.4857	10.9905	9.39048	0
	3_331B	52.4421	1.14737	23.9579	36.9421	8.34737	0
	3_331B	34.5231	0	10.8923	17.7462	7.30769	0
	3_331B	28.5154	1.23846	12.5923	19.2	8.96154	0
	3_331B	25.6895	0.831579	10.6579	11.2526	9.01053	0
	3_331B	22.25	1.35556	12.9111	16.2611	6.50556	0
	3_331B	41.0063	2.1125	25.0562	43.1	6.8625	0
	98_F26B	17.0833	0	36.55	187.133	0	0
	98_F26B	17.45	0	34.6333	196.217	0	0
	98_F26B	14.5	0	66.35	210.5	0	0
	98_F26B	22.2667	0	32.15	138.033	33.0167	0
	98_F26B	54.35	0	57.5	377.45	0	0
	98_F26B	18.25	0	65.7	319.8	29.45	0
	98_F26B	11.4333	0	44.0333	177.267	21.9667	0
	4_188B	11.0375	3.075	56.5	474.95	20.8	0
	4_188B	14.01	3.72	69.35	454.88	3.8	0
	4_188B	14.4667	4.46667	65.1889	509.578	0	0
	4_188B	13.7667	2.92222	93.2	508.178	4.85556	0
	4_188B	21.75	3.1625	80.8625	447.512	0	0
	4_188B	22.5571	2.41429	87.4286	640.829	0	0
	4_188B	40.8125	0	131.675	869.4	0	0
	5_O.bicolor	55.4417	0	8.2	567.642	6.66667	0
	5_O.bicolor	5.42	0	16.46	699.44	3.68	0
	5_O.bicolor	9.23333	2.26667	18.8167	605.717	23.9	0
	5_O.bicolor	6.00714	4.15	0	316.343	12.5786	0
	5_O.bicolor	8.57	2.42	20.1	832.91	16.2	0
	5_O.bicolor	6.72727	2.16364	17.6818	692.336	9.52727	0
	5_O.bicolor	7.11667	2.31667	20.55	693.875	7.125	0
	7_F2	3.44211	0	13.5737	13.8526	3.97895	0
	7_F2	2.07647	0	18.0765	19.1765	0	0
	7_F2	1.37143	0.592857	13.3179	14.0643	0	0
	7_F2	5.465	1.25	21.73	22.985	0	0
	7_F2	3.55652	0.930435	11.9783	13.4739	2.86087	0
	7_F2	6.46316	1.62105	26.8632	20.6947	0	0
	7_F2	217.806	1.04706	15.3353	24.6118	15.6588	18.5412
	96_F94	1.93571	3.66429	18.8357	29.95	14.2786	2.4
	96_F94	3.35	4.825	31.45	59.55	40.9125	0
	96_F94	502.633	5.91667	47.4333	32.35	53.6	26.7167
	96_F94	1.93333	1.78333	21.8	53.6583	15.275	0
	96_F94	0	2.45556	33.1444	51.6778	24.2111	6.92222
	96_F94	0.141667	1.7	18.9333	7.16667	14.725	0
	96_F94	1.51818	1.7	20.5636	12.4273	18.2091	5.09091
	6_F1	6.71111	1.85556	6.17778	238.522	12.7667	0
	6_F1	3.70625	2.0125	8.09375	270.025	2.45625	0
	6_F1	4.94667	1.90667	12.5933	154.2	2.76667	3
	6_F1	4.27222	1.5	8	176.189	1.59444	7.64444
	6_F1	3.57826	1.54783	8.22609	195.97	2.15652	3.25652
	6_F1	3.184	1.296	5.408	136.98	1.24	1.676
	9_F31	1.16429	0.692857	5.2	17.8786	10.0571	0
	9_F31	1.675	0.95	1.71667	114.367	4.89167	0
	9_F31	1.5	0.863636	4.20909	145.064	10.6	0
	9_F31	1.13846	0.730769	3.20769	9.94615	5.18462	0
	9_F31	0	0.636364	2.86364	322.336	3.37273	0
	9_F31	0	0.5125	2.16875	108.756	7.5375	0
	9_F31	0.877778	0.644444	1.87222	142.072	6.78333	0
	8_F5	2.275	1.5	5.85	205.25	11.175	0
	8_F5	0	0.455556	7.26667	92.1222	46.0667	0
	8_F5	1.4	0.785714	7.4	11.1429	24.8857	0
	8_F5	17.2	25.7429	20.2	26.2429	62.0571	0
	8_F5	25.22	37.4	17.94	41.76	78.4	0
	8_F5	9.65	27	34.55	59.45	35.4	0
	93_F54	4.06667	8.43333	3.3	69.6667	14.0833	0
	93_F54	2.4	4.33	3.96	56.05	6.92	0
	93_F54	3.0625	4.775	3.2125	68.0375	7.9375	0
	93_F54	3.16667	2.88889	3.93333	51.0778	6.58889	0
	93_F54	2.1	2.6375	0	59.4125	6.5625	0
	93_F54	2.37143	3.14286	0	56.9	4.54286	0
	93_F54	1.11818	1.34545	1.00909	35.2091	3.59091	7.54545
	94_F58	0	0.154167	1.23333	36.0375	1.0625	0
	94_F58	0	0.421429	2.87143	90.5857	2.52143	0
	94_F58	0	0.26	2.2	99.02	0	0
	94_F58	0	0.108333	1.38333	86.675	0	0
	94_F58	0	0.207692	1.26154	55.9769	0	4.55385
	94_F58	0	0.209091	1.50909	83.6909	0	0
	94_F58	1.20769	1.14615	0.915385	80.2385	0	0
	95_F83	3.4	5.8	72.1	3504.5	69.9	0
	95_F83	3.32	5.98	64.34	1768.26	47.84	0
	95_F83	12.5	2.6	80.9	2251.85	41.575	17.425
	95_F83	2.62	3.28	101.5	2421.5	67.14	13.7
	95_F83	1.55	2.575	68.175	2301.7	51.075	0
	95_F83	0	1.35	33.375	1968.28	46.325	0
	95_F83	1.33333	2.2	41.7667	1892.15	57.65	0
	92_F55	174.667	322.233	147.467	823.767	46.6667	0
	92_F55	179.667	316.833	142.8	768.167	49.4	0
	92_F55	292.9	540.65	181.7	1333.9	82.45	0
	92_F55	353.9	611.9	296.9	1262.4	113.7	0
	92_F55	56.2	96.1333	45.8	404.2	27.9	0
	92_F55	123.233	84.6333	70.9333	522.3	29.4667	0
	91_F39	3.16667	4.5	0	0	0	0
	91_F39	4.53333	4.43333	0	0	0	0
	91_F39	2.42857	3.34286	0	0	0	0
	91_F39	3.78	5.34	0	0	0	0
	91_F39	2.41429	3.9	0	0	0	0
	91_F39	2.8	4.64	0	0	0	0
	91_F39	2.81667	3.03333	0	0	0	0
	97_F66	1.16667	1.27778	40.4444	408.978	0	0
	97_F66	3.575	1.60833	59.3417	351.45	1.8	0
	97_F66	4.52	3.5	60.16	333.367	2.22667	7.42667
	97_F66	2.57333	1.58667	78.9733	601.227	2.09333	17.9067
	97_F66	2.93333	1.4	65.1867	328.58	1.08667	0
	97_F66	7.14545	2.17273	47.9182	205.773	1.01818	0
	97_F66	6.8	3.6	31.75	243.062	0	0

## Sheet: Medium
	µg/g
	Fungus	protocatechuic_acid	gallic_acid	shikimic_acid	quinic_acid	catechin	vanillic_acid
	1_339M	272.2	7.30375	154.002	270.715	48.4175	27.9537
	1_339M	231.837	2.64571	229.706	433.774	32.9629	35.32
	1_339M	213.98	2.708	201.204	323.072	31.154	31.944
	1_339M	266.963	4.55667	235.103	508.197	50.03	31.3433
	1_339M	401.708	39.5083	196.5	441.072	91.2833	17.875
	1_339M	189.336	3.07966	179.895	289.658	30.5559	34.0017
	1_339M	340.952	35.4314	135.95	249.251	71.8744	24.2035
	99_Control	259.521	40.7024	204.407	797.674	212.807	0
	99_Control	208.336	31.5528	190.842	805.389	187.556	0
	99_Control	183.82	27.7347	158.79	628.557	145.945	0
	99_Control	249.02	38.73	233.863	964.51	228.547	0
	99_Control	244.327	36.6567	222.833	951.237	222.87	0
	99_Control	231.618	35.9422	177.689	678.978	198.567	0
	2_159M	150.431	21.46	165.051	541.814	134.689	11.1057
	2_159M	152.981	21.986	117.328	478.579	139.895	9.34186
	2_159M	191.776	26.6517	210.766	656.49	185.176	16.9724
	2_159M	165.983	24.5944	131.272	570.108	151.286	10.2944
	2_159M	20.3306	5.1	180.881	643.453	129.739	14.9028
	2_159M	23.875	6.15	171.15	731.981	145.559	15.2656
	2_159M	23.9853	5.79118	193.729	690.838	151.374	16.5059
	3_331M	71.4	3.83333	52.6095	72.2	43.3238	6.7619
	3_331M	92.5458	4.25	70.2	73.8708	29.3167	8.50417
	3_331M	66.9927	4.1	87.9463	201.278	55.8293	5.40976
	3_331M	57.0571	3.50357	52.4464	66.8036	28.5429	6.49643
	3_331M	57.3038	5.35769	39.8769	56.3808	39.7654	9.31154
	3_331M	66.1774	9.84516	51.5516	54.1097	31.6387	8.58065
	3_331M	66.2708	5.05	60.5208	39.6417	24.075	0
	98_F26M	47.9826	14.2522	207.765	542.239	34.7696	0
	98_F26M	33.3	9.02	197.203	481.06	27.1533	0
	98_F26M	15.45	4.24231	202.831	497.438	30.8269	0
	98_F26M	76.8217	9.98696	197.465	526.287	29.4565	3.58696
	98_F26M	29.1167	3.99167	180.917	723.992	31.5625	0
	98_F26M	102.2	32.0045	195.627	878.009	74.4909	0
	98_F26M	44.45	20.7462	168.496	553.458	40.7769	0
	4_188M	321.028	63.0719	214.188	570.362	102.475	8.59062
	4_188M	170.47	16.286	159.158	368.298	36.6302	3.28605
	4_188M	234.802	45.3049	146.012	355.646	54.178	6.03902
	4_188M	206.373	49.0731	184.119	505.242	55.0692	0
	4_188M	281.961	106.05	179.161	506.871	86.5036	4.99643
	4_188M	299.261	60.1182	190.667	558.139	85.2606	7.05152
	4_188M	252.689	39.7179	200.154	657.186	61.5464	6.67857
	5_O.Micolor	90.4346	10.0692	99.9538	697.496	102.281	0
	5_O.Micolor	70.8	3.82069	67.4	654.572	66.5276	0
	5_O.Micolor	112.315	7.63191	51.4532	485.472	89.5979	0
	5_O.Micolor	95.2219	39.1625	38.1406	346.722	75.6531	0
	5_O.Micolor	9.34091	1.66136	59.1523	512.836	64.4273	0
	5_O.Micolor	4.44857	0.705714	49.4257	375.977	33.2771	0
	5_O.Micolor	47.5097	1.44516	72.4806	594.526	64.4419	0
	7_F2	5.43333	1.98333	29.2417	13.3917	5.71667	0
	7_F2	19.9792	15.8167	63.6625	25.8375	18.5042	5.6125
	7_F2	7.05769	8.44231	50.7154	16.6423	14.4846	4.49231
	7_F2	8.52143	7.31429	56.2607	17.95	12.2643	1.92857
	7_F2	10.096	10.616	46.136	22.824	15	1.412
	7_F2	23.8594	23.375	83.5469	34.2156	29.7969	0.896875
	7_F2	14.3667	4.9125	71.3417	28.9458	15.0833	0
	96_F94	7.79375	15.0625	12.0125	55.8125	55.7938	18.2625
	96_F94	10.1684	9.03158	15.8368	9.47895	58.8211	0
	96_F94	9.68421	20.3684	13.9526	31.7158	53.9579	0
	96_F94	4.26667	1.62667	21.76	62.6933	79.6067	0
	96_F94	6.67059	12.3176	10.6353	12.3882	55.2882	0
	96_F94	17.9842	14.5632	24.2895	33.4842	81.7316	3.84211
	96_F94	19.62	15.425	13.065	24.705	49.005	5.03
	6_F1	6.22414	3.36897	115.272	570.045	10.7897	0
	6_F1	3.88621	2.53793	129.945	488.986	5.11379	1.96207
	6_F1	3.1875	2.29062	145.484	410.591	5.30312	3.24063
	6_F1	3.96552	3.19655	155.283	471.831	6.30345	3.11724
	6_F1	6.91613	5.47419	110.952	449.023	10.971	1.22903
	6_F1	3.86552	2.84138	84.1448	461.021	8.37586	2.14483
	9_F31	20.5871	13.4903	13.2742	59.8613	109.49	0
	9_F31	19.2107	12.4536	25.1821	5.01786	76.5	0
	9_F31	19.444	12.928	23.56	10.968	80.384	0
	9_F31	23.1438	13.2969	21.5719	54.6187	61.775	0
	9_F31	22.8087	42.7609	36.3609	82.1565	57.9043	0
	9_F31	4.46538	9.69615	18.0115	163.215	52.8231	0
	9_F31	1.72727	4.49697	7.56364	90.1394	45.8	0
	8_F5	32.7304	24.8435	35.287	89.887	157.704	10.8739
	8_F5	2.25	7.66667	12.1611	8.97222	141.133	9.8
	8_F5	42.1706	39.0176	45.8471	139.6	132.076	12.1882
	8_F5	4.82273	6.90909	8.13636	13.5773	132.586	4.45455
	8_F5	24.1433	17.9167	18.8067	54.77	136.883	6.70667
	8_F5	31.8229	23.8229	24.5143	80.4857	108.6	4.71429
	93_F54	15.8821	28.9393	10.7964	8.25357	63.5429	15.2071
	93_F54	24.9577	42.8038	21.6231	19.9231	58.4846	15.5154
	93_F54	25.0879	41.2909	19.7273	35.0333	80.0667	13.697
	93_F54	25.6576	40.103	21.6121	36.1152	73.9727	8.77273
	93_F54	28.0077	26.2885	22.7077	51.8769	77	16.0923
	93_F54	26.2071	42.6143	22.7393	39.5893	88.6964	12.8786
	93_F54	14.2267	45.37	21.0067	34.9833	58.71	12.3233
	94_F58	8.73673	2.22857	39.1265	77.8959	31.7592	2.61633
	94_F58	139.732	77.222	76.2659	112.473	55.3902	0
	94_F58	101.137	66.1333	80.963	146.089	44.7111	4.83704
	94_F58	3.45676	1.8973	53.7297	147.146	28.4703	2.93514
	94_F58	4.63947	2.16579	60.4	211.453	37.5895	3.47368
	94_F58	71.5567	32.3167	47.9633	73.7433	29.6133	0.556667
	94_F58	48.7222	28.7278	39.3333	60.7194	25.0639	0
	95_F83	116.279	135.084	329.384	780.942	201.095	0
	95_F83	133.664	164.742	198.076	485.524	158.43	0
	95_F83	58.14	57.05	323.05	599.305	131.01	0
	95_F83	86.47	89.79	339.86	595.495	149.255	0
	95_F83	123.17	116.213	322.122	554.457	156.813	0
	95_F83	115.09	132.219	314.014	695.448	139.043	0
	95_F83	164.556	169.041	221.518	517.038	132.859	0
	92_F55	390.419	552.562	280.113	911.887	158.831	36.5687
	92_F55	417.548	569.214	333.905	854.814	172.99	26.9905
	92_F55	522.944	563.622	334.989	840.339	174.344	38.5167
	92_F55	359.7	482.15	282.083	682.404	140.983	21.75
	92_F55	406.131	273.389	177.078	391.369	103.172	23.1278
	92_F55	266.296	249.75	249.429	721.425	149.963	37.3625
	91_F39	157.397	124.697	57.8103	146.597	59.8034	21.7483
	91_F39	46.24	70.545	25.87	59.5	41.48	21.295
	91_F39	66.1043	99.7261	42.3217	98.1174	42.4435	13.3174
	91_F39	46.9889	79.45	40.2278	85.1722	34.4	0
	91_F39	92.4767	127.913	37.0133	98.13	58.7467	17.8533
	91_F39	52.9952	96.081	41.7429	89.5714	40.4714	10.8762
	91_F39	36.6414	58.9966	22.2759	44.8724	32.3897	12.9621
	97_F66	15.975	3.98	360.115	1239.25	13.415	26.13
	97_F66	13.68	3.74	358.425	1136.26	14.385	31.75
	97_F66	4.47391	2.36522	347.591	950.67	3.97826	22.7478
	97_F66	9.08889	2.11111	233.896	786.193	6.52222	21.3556
	97_F66	2.86364	2.55	361.891	1058.99	2.62273	24.5864
	97_F66	18.8115	7.65769	239.108	503.819	6.63846	39.2769
	97_F66	72.292	23.24	250.24	450.436	10.06	30.872
