# Supplementary material for: The mutualistic fungi of the bark beetle Pityokteines vorontzowi are nutrient-rich and efficiently deplete their medium of fir chemical defenses
Source: ISME Commun. 2026 May 13;6(1):ycag131. doi: 10.1093/ismeco/ycag131 (PMC13245730; doi:10.1093/ismeco/ycag131)
Supplement: Supplementary_material_ycag131 [file supplementary_material_ycag131.zip › Data_Fig. 6.xlsx]

## Sheet: R.sulphurea
Fungus	Biomass (mg)
159 Vanillic acid	28
159 Vanillic acid	37
159 Vanillic acid	19
159 Vanillic acid	27
159 Vanillic acid	32
159 Vanillic acid	32
159 Vanillic acid	31
159 Quinic acid	36
159 Quinic acid	30
159 Quinic acid	20
159 Quinic acid	29
159 Quinic acid	35
159 Quinic acid	23
159 Quinic acid	25
159 Catechin	38
159 Catechin	34
159 Catechin	30
159 Catechin	37
159 Catechin	35
159 Catechin	28
159 Catechin	29
159 Gallic acid	39
159 Gallic acid	32
159 Gallic acid	23
159 Gallic acid	38
159 Gallic acid	36
159 Gallic acid	38
159 Gallic acid	30
159 Protocatechuic acid	29
159 Protocatechuic acid	23
159 Protocatechuic acid	23
159 Protocatechuic acid	30
159 Protocatechuic acid	42
159 Protocatechuic acid	35
159 Protocatechuic acid	33
159 Shikimic acid	28
159 Shikimic acid	24
159 Shikimic acid	32
159 Shikimic acid	36
159 Shikimic acid	26
159 Shikimic acid	36
159 Shikimic acid	45
DMSO_Control	32
DMSO_Control	43
DMSO_Control	27
DMSO_Control	20
DMSO_Control	43
DMSO_Control	35
DMSO_Control	35

## Sheet: E.polonica
Fungus	Biomass (mg)
331 Vanillic acid	65
331 Vanillic acid	59
331 Vanillic acid	57
331 Vanillic acid	57
331 Vanillic acid	64
331 Vanillic acid	49
331 Quinic acid	53
331 Quinic acid	71
331 Quinic acid	51
331 Quinic acid	68
331 Quinic acid	39
331 Quinic acid	51
331 Quinic acid	64
331 Catechin	83
331 Catechin	62
331 Catechin	55
331 Catechin	67
331 Catechin	73
331 Catechin	89
331 Catechin	57
331 Gallic acid	44
331 Gallic acid	57
331 Gallic acid	45
331 Gallic acid	46
331 Gallic acid	47
331 Gallic acid	46
331 Gallic acid	38
331 Protocatechuic acid	84
331 Protocatechuic acid	51
331 Protocatechuic acid	67
331 Protocatechuic acid	42
331 Protocatechuic acid	37
331 Protocatechuic acid	51
331 Protocatechuic acid	44
331 Shikimic acid	74
331 Shikimic acid	69
331 Shikimic acid	80
331 Shikimic acid	63
331 Shikimic acid	91
331 Shikimic acid	91
331 Shikimic acid	73
DMSO_Control	43
DMSO_Control	59
DMSO_Control	76
DMSO_Control	46
DMSO_Control	51
DMSO_Control	59
DMSO_Control	52

## Sheet: Geosmithia sp.
Fungus	Biomass (mg)
F1 Vanillic acid	121
F1 Vanillic acid	133
F1 Vanillic acid	115
F1 Vanillic acid	122
F1 Vanillic acid	120
F1 Vanillic acid	134
F1 Vanillic acid	113
F1 Quinic acid	112
F1 Quinic acid	93
F1 Quinic acid	93
F1 Quinic acid	122
F1 Quinic acid	102
F1 Quinic acid	86
F1 Quinic acid	95
F1 Catechin	162
F1 Catechin	129
F1 Catechin	96
F1 Catechin	98
F1 Catechin	104
F1 Catechin	109
F1 Catechin	103
F1 Gallic acid	98
F1 Gallic acid	78
F1 Gallic acid	77
F1 Gallic acid	67
F1 Gallic acid	90
F1 Gallic acid	77
F1 Protocatechuic acid	91
F1 Protocatechuic acid	160
F1 Protocatechuic acid	106
F1 Protocatechuic acid	168
F1 Protocatechuic acid	149
F1 Protocatechuic acid	96
F1 Protocatechuic acid	91
F1 Shikimic acid	114
F1 Shikimic acid	162
F1 Shikimic acid	110
F1 Shikimic acid	98
F1 Shikimic acid	110
F1 Shikimic acid	108
F1 Shikimic acid	91
DMSO_Control	85
DMSO_Control	102
DMSO_Control	124
DMSO_Control	91
DMSO_Control	114
DMSO_Control	102
DMSO_Control	101

## Sheet: O.piceae
Fungus	Biomass (mg)
F2 Vanillic acid	153
F2 Vanillic acid	155
F2 Vanillic acid	138
F2 Vanillic acid	118
F2 Vanillic acid	176
F2 Vanillic acid	210
F2 Vanillic acid	166
F2 Quinic acid	120
F2 Quinic acid	106
F2 Quinic acid	90
F2 Quinic acid	100
F2 Quinic acid	114
F2 Quinic acid	102
F2 Quinic acid	81
F2 Catechin	120
F2 Catechin	139
F2 Catechin	118
F2 Catechin	118
F2 Catechin	143
F2 Catechin	118
F2 Catechin	156
F2 Gallic acid	136
F2 Gallic acid	150
F2 Gallic acid	137
F2 Gallic acid	151
F2 Gallic acid	140
F2 Gallic acid	159
F2 Gallic acid	146
F2 Protocatechuic acid	180
F2 Protocatechuic acid	107
F2 Protocatechuic acid	127
F2 Protocatechuic acid	144
F2 Protocatechuic acid	152
F2 Protocatechuic acid	108
F2 Protocatechuic acid	149
F2 Shikimic acid	137
F2 Shikimic acid	166
F2 Shikimic acid	147
F2 Shikimic acid	138
F2 Shikimic acid	154
F2 Shikimic acid	147
F2 Shikimic acid	109
DMSO_Control	139
DMSO_Control	141
DMSO_Control	124
DMSO_Control	125
DMSO_Control	139
DMSO_Control	132
DMSO_Control	143

## Sheet: P. bialowiezense 
Fungus	Biomass (mg)
F54B Vanillic acid	115
F54B Vanillic acid	80
F54B Vanillic acid	116
F54B Vanillic acid	172
F54B Vanillic acid	107
F54B Vanillic acid	98
F54B Vanillic acid	85
F54B Quinic acid	91
F54B Quinic acid	116
F54B Quinic acid	86
F54B Quinic acid	71
F54B Quinic acid	91
F54B Quinic acid	68
F54B Quinic acid	89
F54B Catechin	96
F54B Catechin	134
F54B Catechin	130
F54B Catechin	108
F54B Catechin	110
F54B Catechin	145
F54B Catechin	139
F54B Gallic acid	113
F54B Gallic acid	139
F54B Gallic acid	133
F54B Gallic acid	89
F54B Gallic acid	139
F54B Gallic acid	89
F54B Gallic acid	115
F54B Protocatechuic acid	113
F54B Protocatechuic acid	87
F54B Protocatechuic acid	132
F54B Protocatechuic acid	85
F54B Protocatechuic acid	107
F54B Protocatechuic acid	90
F54B Protocatechuic acid	135
F54B Shikimic acid	76
F54B Shikimic acid	91
F54B Shikimic acid	136
F54B Shikimic acid	50
F54B Shikimic acid	45
F54B Shikimic acid	99
F54B Shikimic acid	89
DMSO_Control	96
DMSO_Control	183
DMSO_Control	221
DMSO_Control	124
DMSO_Control	123
DMSO_Control	126
DMSO_Control	148

## Sheet: Blastobortrys sp.
Fungus	Biomass (mg)
F55 Vanillic acid	44
F55 Vanillic acid	48
F55 Vanillic acid	45
F55 Vanillic acid	50
F55 Vanillic acid	76
F55 Vanillic acid	56
F55 Vanillic acid	74
F55 Quinic acid	72
F55 Quinic acid	92
F55 Quinic acid	71
F55 Quinic acid	101
F55 Quinic acid	70
F55 Quinic acid	87
F55 Quinic acid	137
F55 Catechin	68
F55 Catechin	107
F55 Catechin	85
F55 Catechin	70
F55 Catechin	58
F55 Catechin	81
F55 Catechin	69
F55 Gallic acid	188
F55 Gallic acid	81
F55 Gallic acid	85
F55 Gallic acid	81
F55 Gallic acid	102
F55 Gallic acid	86
F55 Gallic acid	114
F55 Protocatechuic acid	51
F55 Protocatechuic acid	64
F55 Protocatechuic acid	65
F55 Protocatechuic acid	53
F55 Protocatechuic acid	95
F55 Protocatechuic acid	95
F55 Shikimic acid	99
F55 Shikimic acid	69
F55 Shikimic acid	63
F55 Shikimic acid	98
F55 Shikimic acid	109
F55 Shikimic acid	139
DMSO_Control	72
DMSO_Control	82
DMSO_Control	79
DMSO_Control	59
DMSO_Control	81
DMSO_Control	54
DMSO_Control	69
