# Supplementary material for: The mutualistic fungi of the bark beetle Pityokteines vorontzowi are nutrient-rich and efficiently deplete their medium of fir chemical defenses
Source: ISME Commun. 2026 May 13;6(1):ycag131. doi: 10.1093/ismeco/ycag131 (PMC13245730; doi:10.1093/ismeco/ycag131)
Supplement: Supplementary_material_ycag131 [file supplementary_material_ycag131.zip › Data_Suppl. Fig. S6.xlsx]

## Sheet: Tabelle1
	Fungus	Vanillic_acid	Quinic_acid	Catechin	Gallic_acid	Protocatechuic_acid	Shikimic_acid
	F54B	47.0263	31.7333	4.01905	3.12857	137.779	8.48889
	F54B	35.6368	12.6609	15.5579	8.08148	9.88571	4.84375
	F54B	37.2955	39.9842	4.12	3.94762	26.832	2.44444
	F54B	40.575	43.381	13.02	54.281	62.3417	75.3333
	F54B	41.372	26.0333	19.5	2.42105	19.7357	2.55
	F54B	50	417.165	4.68077	278.956	338.709	19.781
	F54B	37.5	126.304	9.4	17.1842	717.697	4.63214
	F2	5.67692	17.6696	17.2036	256.045	64.9867	1028.63
	F2	8.42917	19.1227	200.082	946.917	70.7143	1036.8
	F2	8.96	22.045	47.516	1421.1	88.948	863.577
	F2	7.64545	24.9105	81.6227	815.088	56.8219	947.87
	F2	8.98	19.9842	13.3833	484.422	50.1107	1037.3
	F2	0	19.6958	6.096	557.546	46.1536	1045.52
	F2	11.8643	25.4895	134.057	912.594	41.2	1436.48
	F1	6.98696	1722.58	724.952	0	343.485	1115.33
	F1	5.38	1822.89	0	502.588	4.36667	1057.14
	F1	7.27391	1671.26	242.69	0	147.024	1174.35
	F1	7.18333	1759	352.568	572.504	225.91	1215.09
	F1	4.948	1668.95	90.2762	420.215	250.97	1014.91
	F1	6.5087	1775.09	232.7	N/A	247.11	1150.88
	F1	4.67619	1539.2	411.639	617.842	361.841	1150
	F55	695.221	1712.71	1234.48	2600.67	4398.91	1915.47
	F55	683.457	2175.87	851.739	2115.08	3630.56	2149.01
	F55	595.775	1591.56	877.257	3027.52	4139.88	2131.14
	F55	542.765	1789.35	1138.36	3445.94	4005.6	1603.9
	F55	572.568	1784.33	886.95	2998	3729.89	1715.04
	F55	726.071	1507.23	917.548	3485.58	N/A	N/A
	F55	790.1	1758.84	1165.77	2596.69	3401.02	1742.91
	Control	389.819	1245.47	567.688	1893.79	2130.82	732.618
	Control	432.37	1415.93	659.383	1876.41	1955.4	743.406
	Control	376.993	1316.35	622.187	1667.77	2005.64	661.019
	Control	341.7	1518.67	660.475	1721.72	2060.7	819.735
	Control	390.619	1325.64	684.745	1803.11	2003.04	742.283
	Control	338.481	1331.24	771.686	1662.49	2388.01	869.339
