# Supplementary material for: The mutualistic fungi of the bark beetle Pityokteines vorontzowi are nutrient-rich and efficiently deplete their medium of fir chemical defenses
Source: ISME Commun. 2026 May 13;6(1):ycag131. doi: 10.1093/ismeco/ycag131 (PMC13245730; doi:10.1093/ismeco/ycag131)
Supplement: Supplementary_material_ycag131 [file supplementary_material_ycag131.zip › Suppl. Table S1.xlsx]

## Sheet: Tabelle1
	Suppl. Table S1: Overview of the 17 fungal isolates used in this study and additional information on their source of isolation
	Strain_ID	Fungus	Source of isolation
	F1	Geosmithia sp.	Pityokteines vorontzovi
	F2	Ophiostoma piceae	Pityokteines vorontzovi
	F5	Graphilbum pseudormiticum	Pityokteines vorontzovi
	F31	Talaromyces rugulosus	Pityokteines vorontzovi
	F39	Penicillium polonicum	Pityokteines vorontzovi
	F55	Blastobotrys sp.	Pityokteines vorontzovi
	F54B	Penicillium bialowiezense	Pityokteines vorontzovi
	F58	Graphilbum fragrans	Pityokteines vorontzovi
	F83	Ceratocystiopsis rollhanseniana	Pityokteines vorontzovi
	F94	Cladosporium sp.	Pityokteines vorontzovi
	F26	Trichoderma lixii	Pityokteines vorontzovi
	F66	Beauveria bassiana	Pityokteines vorontzovi
	P331	Endoconidiophora polonica	Ips typographus
	P188	Grosmania penicillata	Ips typographus
	10FK1	Ophiostoma bicolor	Ips typographus
	P159	Dryadomyces sulphureus	Xyleborinus saxesenii
	P339	Ambrosiella grosmanniae	Xylosandrus germanus
