# Supplementary material for: The mutualistic fungi of the bark beetle Pityokteines vorontzowi are nutrient-rich and efficiently deplete their medium of fir chemical defenses
Source: ISME Commun. 2026 May 13;6(1):ycag131. doi: 10.1093/ismeco/ycag131 (PMC13245730; doi:10.1093/ismeco/ycag131)
Supplement: Supplementary_material_ycag131 [file supplementary_material_ycag131.zip › Suppl. Table S2.xlsx]

## Sheet: Tabelle1
	Suppl. Table S2: Overview of accession numbers for the LSU sequences used for the maximum likelihood analyses
	StrainID	Fungus	Accession number
	10fk1	Ophiostoma bicolor	PX884900
	F1	Geosmithia sp.	PX884890
	F2	Ophiostoma piceae	PX884906
	F26	Trichoderma lixii	PX884891
	F31	Talaromyces rugulosus	PX884892
	F39	Penicillium polonicum	PX884893
	F5	Graphium pseudormiticum	PX884894
	F54A	Penicillium bialowiezense	PX884895
	F55	Blastobotrys sp	PX884896
	F58	Graphilbum fragrans	PX884897
	F66	Beauveria bassiana	PX884905
	F83	Ceratocysiopsis rollhanseniana	PX884898
	F94	Cladosporium sp.	PX884899
	P159	Dryadomyces sulphureus	PX884901
	P188	Grosmannia penicillata	PX884902
	P331	Endoconidiophora polonica	PX884903
	P339	Ambrosiella grosmanniae	PX884904
		Blastobotrys nigripullensis	OQ876820.1
		Blastobotrys robertii	KY106212.1
		Blastobotrys americana	KY106201.1
		Penicillium commune	MH866570.1
		Geosmithia lavendula	OQ055508.1
		Grosmannia fruticeta	OM514730.1
		Geosmithia putterillii	MH870959.1
		Beauveria polyrhachicola	MW173996.1
		Phialophoropsis ferruginea	MT252041.1
		Endoconidiophora pinicola	AF275511.1
		Ophiostoma brunneolum	PQ900898.1
		Raffaelea cyclorhipidia	MT629757.1
		Raffaelea quercina	JF909539.1
		Raffaelea sulcati	MH871752.1
		Ophiostoma canum	OM514802.1
		Leptographium abietinum	EU177472.1
		Ceratocystiopsis ranaculosa	MH873819.1
		Ceratocystiopsis quercina	JF909532.1
		Ceratocystiopsis brevicomis	EU913683.1
		Graphilbum microcarpum	LC228717.1
		Graphilbum sp	OR524105.1
		Graphium euwallaceae	MT252037.1
		Cladosporium ruthsangerae	OR512014.1
		Cladosporium floccosum	MH878684.1
		Blastobotrys attinorum	KY106202.1
		Trichoderma flagellatum	MH877252.1
		Trichoderma harzianum	ON774471.1
