# Supplementary material for: The mutualistic fungi of the bark beetle Pityokteines vorontzowi are nutrient-rich and efficiently deplete their medium of fir chemical defenses
Source: ISME Commun. 2026 May 13;6(1):ycag131. doi: 10.1093/ismeco/ycag131 (PMC13245730; doi:10.1093/ismeco/ycag131)
Supplement: Supplementary_material_ycag131 [file supplementary_material_ycag131.zip › Suppl. Table S3a.xlsx]

## Sheet: Sheet1
Group1	Group2	PERMANOVA_F	PERMANOVA_p	PERMDISP_F	PERMDISP_p	PERMANOVA_p_adj	PERMANOVA_Sig	PERMDISP_p_adj	PERMDISP_Sig	Global_PERMANOVA_F	Global_PERMANOVA_p	Global_Betadisp_F	Global_Betadisp_p	Interpretation
1_339B	99_Control	126.729	0.001	2.625	0.1335	0.00206757	**	0.372032	ns	77.186	0.001	2.951	0.0004	✔ Echter Unterschied (Lage)
1_339B	2_159B	12.217	0.001	4.83	0.0483	0.00206757	**	0.24565	ns	77.186	0.001	2.951	0.0004	✔ Echter Unterschied (Lage)
1_339B	3_331B	10.238	0.002	4.135	0.0647	0.00242857	**	0.25558	ns	77.186	0.001	2.951	0.0004	✔ Echter Unterschied (Lage)
1_339B	98_F26B	65.133	0.001	4.202	0.0629	0.00206757	**	0.25558	ns	77.186	0.001	2.951	0.0004	✔ Echter Unterschied (Lage)
1_339B	4_188B	29.217	0.001	6.243	0.028	0.00206757	**	0.198205	ns	77.186	0.001	2.951	0.0004	✔ Echter Unterschied (Lage)
1_339B	5_Obicolor	45.43	0.001	8.122	0.0146	0.00206757	**	0.161743	ns	77.186	0.001	2.951	0.0004	✔ Echter Unterschied (Lage)
1_339B	7_F2	30.057	0.001	10.415	0.0073	0.00206757	**	0.1581	ns	77.186	0.001	2.951	0.0004	✔ Echter Unterschied (Lage)
1_339B	96_F94	15.611	0.001	3.845	0.0735	0.00206757	**	0.25558	ns	77.186	0.001	2.951	0.0004	✔ Echter Unterschied (Lage)
1_339B	6_F1	28.733	0.003	3.966	0.0719	0.00306	**	0.25558	ns	77.186	0.001	2.951	0.0004	✔ Echter Unterschied (Lage)
1_339B	9_F31	30.773	0.001	16.079	0.0017	0.00206757	**	0.0867	ns	77.186	0.001	2.951	0.0004	✔ Echter Unterschied (Lage)
1_339B	8_F5	37.25	0.002	3.946	0.0725	0.00242857	**	0.25558	ns	77.186	0.001	2.951	0.0004	✔ Echter Unterschied (Lage)
1_339B	93_F54	42.267	0.003	8.621	0.0125	0.00306	**	0.161743	ns	77.186	0.001	2.951	0.0004	✔ Echter Unterschied (Lage)
1_339B	94_F58	54.337	0.001	8.788	0.0118	0.00206757	**	0.161743	ns	77.186	0.001	2.951	0.0004	✔ Echter Unterschied (Lage)
1_339B	95_F83	50.171	0.001	6.776	0.0231	0.00206757	**	0.198205	ns	77.186	0.001	2.951	0.0004	✔ Echter Unterschied (Lage)
1_339B	92_F55	47.137	0.001	0.524	0.4844	0.00206757	**	0.772012	ns	77.186	0.001	2.951	0.0004	✔ Echter Unterschied (Lage)
1_339B	91_F39	26.065	0.002	6.349	0.0285	0.00242857	**	0.198205	ns	77.186	0.001	2.951	0.0004	✔ Echter Unterschied (Lage)
1_339B	97_F66	17.955	0.001	0.058	0.8136	0.00206757	**	0.886749	ns	77.186	0.001	2.951	0.0004	✔ Echter Unterschied (Lage)
99_Control	2_159B	269.458	0.002	0.117	0.7393	0.00242857	**	0.886749	ns	77.186	0.001	2.951	0.0004	✔ Echter Unterschied (Lage)
99_Control	3_331B	232.151	0.003	0.056	0.8172	0.00306	**	0.886749	ns	77.186	0.001	2.951	0.0004	✔ Echter Unterschied (Lage)
99_Control	98_F26B	359.263	0.002	0.051	0.8247	0.00242857	**	0.888585	ns	77.186	0.001	2.951	0.0004	✔ Echter Unterschied (Lage)
99_Control	4_188B	344.191	0.001	0.163	0.6941	0.00206757	**	0.886749	ns	77.186	0.001	2.951	0.0004	✔ Echter Unterschied (Lage)
99_Control	5_Obicolor	405.361	0.001	0.666	0.4318	0.00206757	**	0.718102	ns	77.186	0.001	2.951	0.0004	✔ Echter Unterschied (Lage)
99_Control	7_F2	431.683	0.001	2.148	0.1707	0.00206757	**	0.424945	ns	77.186	0.001	2.951	0.0004	✔ Echter Unterschied (Lage)
99_Control	96_F94	232.369	0.001	0.006	0.9416	0.00206757	**	0.980033	ns	77.186	0.001	2.951	0.0004	✔ Echter Unterschied (Lage)
99_Control	6_F1	295.955	0.003	0.085	0.7768	0.00306	**	0.886749	ns	77.186	0.001	2.951	0.0004	✔ Echter Unterschied (Lage)
99_Control	9_F31	481.098	0.001	4.119	0.0673	0.00206757	**	0.25558	ns	77.186	0.001	2.951	0.0004	✔ Echter Unterschied (Lage)
99_Control	8_F5	311.843	0.002	0	0.9874	0.00242857	**	0.993896	ns	77.186	0.001	2.951	0.0004	✔ Echter Unterschied (Lage)
99_Control	93_F54	425.176	0.001	0.92	0.3581	0.00206757	**	0.64458	ns	77.186	0.001	2.951	0.0004	✔ Echter Unterschied (Lage)
99_Control	94_F58	499.619	0.002	1.347	0.2704	0.00242857	**	0.5746	ns	77.186	0.001	2.951	0.0004	✔ Echter Unterschied (Lage)
99_Control	95_F83	416.343	0.002	0.325	0.58	0.00242857	**	0.803319	ns	77.186	0.001	2.951	0.0004	✔ Echter Unterschied (Lage)
99_Control	92_F55	235.724	0.003	0.89	0.3676	0.00306	**	0.647468	ns	77.186	0.001	2.951	0.0004	✔ Echter Unterschied (Lage)
99_Control	91_F39	387.172	0.001	0.334	0.5761	0.00206757	**	0.803319	ns	77.186	0.001	2.951	0.0004	✔ Echter Unterschied (Lage)
99_Control	97_F66	150.29	0.002	2.81	0.1218	0.00242857	**	0.364552	ns	77.186	0.001	2.951	0.0004	✔ Echter Unterschied (Lage)
2_159B	3_331B	34.519	0.003	0.096	0.7623	0.00306	**	0.886749	ns	77.186	0.001	2.951	0.0004	✔ Echter Unterschied (Lage)
2_159B	98_F26B	99.195	0.002	0.016	0.9027	0.00242857	**	0.965826	ns	77.186	0.001	2.951	0.0004	✔ Echter Unterschied (Lage)
2_159B	4_188B	51.401	0.002	0.001	0.9807	0.00242857	**	0.993896	ns	77.186	0.001	2.951	0.0004	✔ Echter Unterschied (Lage)
2_159B	5_Obicolor	46.248	0.001	0.127	0.7281	0.00206757	**	0.886749	ns	77.186	0.001	2.951	0.0004	✔ Echter Unterschied (Lage)
2_159B	7_F2	50.854	0.003	1.151	0.3044	0.00306	**	0.614384	ns	77.186	0.001	2.951	0.0004	✔ Echter Unterschied (Lage)
2_159B	96_F94	35.123	0.002	0.351	0.5647	0.00242857	**	0.803319	ns	77.186	0.001	2.951	0.0004	✔ Echter Unterschied (Lage)
2_159B	6_F1	47.885	0.002	0.061	0.8101	0.00242857	**	0.886749	ns	77.186	0.001	2.951	0.0004	✔ Echter Unterschied (Lage)
2_159B	9_F31	48.642	0.001	3.287	0.0949	0.00206757	**	0.290394	ns	77.186	0.001	2.951	0.0004	✔ Echter Unterschied (Lage)
2_159B	8_F5	47.018	0.001	0.269	0.6143	0.00206757	**	0.831751	ns	77.186	0.001	2.951	0.0004	✔ Echter Unterschied (Lage)
2_159B	93_F54	60.243	0.005	0.215	0.6513	0.005	**	0.874113	ns	77.186	0.001	2.951	0.0004	✔ Echter Unterschied (Lage)
2_159B	94_F58	70.465	0.002	0.565	0.4669	0.00242857	**	0.755337	ns	77.186	0.001	2.951	0.0004	✔ Echter Unterschied (Lage)
2_159B	95_F83	57.137	0.001	0.073	0.791	0.00206757	**	0.886749	ns	77.186	0.001	2.951	0.0004	✔ Echter Unterschied (Lage)
2_159B	92_F55	59.622	0.003	2.285	0.1588	0.00306	**	0.418903	ns	77.186	0.001	2.951	0.0004	✔ Echter Unterschied (Lage)
2_159B	91_F39	31.976	0.002	0.075	0.7892	0.00242857	**	0.886749	ns	77.186	0.001	2.951	0.0004	✔ Echter Unterschied (Lage)
2_159B	97_F66	33.929	0.003	4.398	0.0578	0.00306	**	0.24565	ns	77.186	0.001	2.951	0.0004	✔ Echter Unterschied (Lage)
3_331B	98_F26B	93.953	0.003	0.001	0.9797	0.00306	**	0.993896	ns	77.186	0.001	2.951	0.0004	✔ Echter Unterschied (Lage)
3_331B	4_188B	43.919	0.001	0.076	0.7878	0.00206757	**	0.886749	ns	77.186	0.001	2.951	0.0004	✔ Echter Unterschied (Lage)
3_331B	5_Obicolor	74.741	0.001	0.487	0.4986	0.00206757	**	0.786452	ns	77.186	0.001	2.951	0.0004	✔ Echter Unterschied (Lage)
3_331B	7_F2	46.073	0.001	2.039	0.1788	0.00206757	**	0.434229	ns	77.186	0.001	2.951	0.0004	✔ Echter Unterschied (Lage)
3_331B	96_F94	37.317	0.001	0.124	0.7312	0.00206757	**	0.886749	ns	77.186	0.001	2.951	0.0004	✔ Echter Unterschied (Lage)
3_331B	6_F1	67.062	0.001	0.008	0.9302	0.00206757	**	0.977418	ns	77.186	0.001	2.951	0.0004	✔ Echter Unterschied (Lage)
3_331B	9_F31	45.079	0.001	5.252	0.0408	0.00206757	**	0.24565	ns	77.186	0.001	2.951	0.0004	✔ Echter Unterschied (Lage)
3_331B	8_F5	63.992	0.002	0.093	0.7664	0.00242857	**	0.886749	ns	77.186	0.001	2.951	0.0004	✔ Echter Unterschied (Lage)
3_331B	93_F54	95.779	0.001	0.862	0.3714	0.00206757	**	0.647468	ns	77.186	0.001	2.951	0.0004	✔ Echter Unterschied (Lage)
3_331B	94_F58	94.838	0.001	1.146	0.3054	0.00206757	**	0.614384	ns	77.186	0.001	2.951	0.0004	✔ Echter Unterschied (Lage)
3_331B	95_F83	91.22	0.004	0.279	0.607	0.00402632	**	0.829205	ns	77.186	0.001	2.951	0.0004	✔ Echter Unterschied (Lage)
3_331B	92_F55	69.715	0.002	1.792	0.2077	0.00242857	**	0.461883	ns	77.186	0.001	2.951	0.0004	✔ Echter Unterschied (Lage)
3_331B	91_F39	63.721	0.002	0.147	0.7092	0.00242857	**	0.886749	ns	77.186	0.001	2.951	0.0004	✔ Echter Unterschied (Lage)
3_331B	97_F66	42.603	0.002	4.418	0.0574	0.00242857	**	0.24565	ns	77.186	0.001	2.951	0.0004	✔ Echter Unterschied (Lage)
98_F26B	4_188B	55.2	0.002	0.059	0.8125	0.00242857	**	0.886749	ns	77.186	0.001	2.951	0.0004	✔ Echter Unterschied (Lage)
98_F26B	5_Obicolor	55.559	0.001	0.431	0.5238	0.00206757	**	0.801414	ns	77.186	0.001	2.951	0.0004	✔ Echter Unterschied (Lage)
98_F26B	7_F2	64.37	0.001	2.518	0.1386	0.00206757	**	0.372032	ns	77.186	0.001	2.951	0.0004	✔ Echter Unterschied (Lage)
98_F26B	96_F94	146.641	0.002	0.11	0.746	0.00242857	**	0.886749	ns	77.186	0.001	2.951	0.0004	✔ Echter Unterschied (Lage)
98_F26B	6_F1	149.028	0.003	0	0.9982	0.00306	**	0.9982	ns	77.186	0.001	2.951	0.0004	✔ Echter Unterschied (Lage)
98_F26B	9_F31	140.197	0.002	6.212	0.0283	0.00242857	**	0.198205	ns	77.186	0.001	2.951	0.0004	✔ Echter Unterschied (Lage)
98_F26B	8_F5	68.442	0.003	0.059	0.8127	0.00306	**	0.886749	ns	77.186	0.001	2.951	0.0004	✔ Echter Unterschied (Lage)
98_F26B	93_F54	103.661	0.002	0.818	0.3837	0.00242857	**	0.659619	ns	77.186	0.001	2.951	0.0004	✔ Echter Unterschied (Lage)
98_F26B	94_F58	81.838	0.003	1.026	0.3311	0.00306	**	0.639686	ns	77.186	0.001	2.951	0.0004	✔ Echter Unterschied (Lage)
98_F26B	95_F83	76.655	0.002	0.382	0.5481	0.00242857	**	0.803319	ns	77.186	0.001	2.951	0.0004	✔ Echter Unterschied (Lage)
98_F26B	92_F55	45.404	0.001	1.805	0.2062	0.00206757	**	0.461883	ns	77.186	0.001	2.951	0.0004	✔ Echter Unterschied (Lage)
98_F26B	91_F39	93.746	0.001	0.402	0.5392	0.00206757	**	0.803319	ns	77.186	0.001	2.951	0.0004	✔ Echter Unterschied (Lage)
98_F26B	97_F66	92.567	0.001	5.024	0.0447	0.00206757	**	0.24565	ns	77.186	0.001	2.951	0.0004	✔ Echter Unterschied (Lage)
4_188B	5_Obicolor	32.591	0.003	0.337	0.5723	0.00306	**	0.803319	ns	77.186	0.001	2.951	0.0004	✔ Echter Unterschied (Lage)
4_188B	7_F2	38.19	0.002	2.218	0.1622	0.00242857	**	0.42062	ns	77.186	0.001	2.951	0.0004	✔ Echter Unterschied (Lage)
4_188B	96_F94	61.327	0.002	0.559	0.469	0.00242857	**	0.755337	ns	77.186	0.001	2.951	0.0004	✔ Echter Unterschied (Lage)
4_188B	6_F1	58.648	0.004	0.069	0.797	0.00402632	**	0.886749	ns	77.186	0.001	2.951	0.0004	✔ Echter Unterschied (Lage)
4_188B	9_F31	40.886	0.002	9.951	0.0083	0.00242857	**	0.1581	ns	77.186	0.001	2.951	0.0004	✔ Echter Unterschied (Lage)
4_188B	8_F5	35.382	0.001	0.704	0.4194	0.00206757	**	0.705145	ns	77.186	0.001	2.951	0.0004	✔ Echter Unterschied (Lage)
4_188B	93_F54	49.861	0.002	0.7	0.4192	0.00242857	**	0.705145	ns	77.186	0.001	2.951	0.0004	✔ Echter Unterschied (Lage)
4_188B	94_F58	44.023	0.001	1.158	0.3031	0.00206757	**	0.614384	ns	77.186	0.001	2.951	0.0004	✔ Echter Unterschied (Lage)
4_188B	95_F83	44.89	0.001	0.131	0.7241	0.00206757	**	0.886749	ns	77.186	0.001	2.951	0.0004	✔ Echter Unterschied (Lage)
4_188B	92_F55	38.989	0.002	3.598	0.0844	0.00242857	**	0.274749	ns	77.186	0.001	2.951	0.0004	✔ Echter Unterschied (Lage)
4_188B	91_F39	40.313	0.002	0.199	0.6641	0.00242857	**	0.883542	ns	77.186	0.001	2.951	0.0004	✔ Echter Unterschied (Lage)
4_188B	97_F66	47.817	0.002	6.35	0.0269	0.00242857	**	0.198205	ns	77.186	0.001	2.951	0.0004	✔ Echter Unterschied (Lage)
5_Obicolor	7_F2	38.487	0.002	0.971	0.3439	0.00242857	**	0.639686	ns	77.186	0.001	2.951	0.0004	✔ Echter Unterschied (Lage)
5_Obicolor	96_F94	83.635	0.003	1.847	0.1991	0.00306	**	0.461883	ns	77.186	0.001	2.951	0.0004	✔ Echter Unterschied (Lage)
5_Obicolor	6_F1	89.512	0.001	0.62	0.4476	0.00206757	**	0.736374	ns	77.186	0.001	2.951	0.0004	✔ Echter Unterschied (Lage)
5_Obicolor	9_F31	79.065	0.001	5.008	0.045	0.00206757	**	0.24565	ns	77.186	0.001	2.951	0.0004	✔ Echter Unterschied (Lage)
5_Obicolor	8_F5	33.728	0.002	2.164	0.1693	0.00242857	**	0.424945	ns	77.186	0.001	2.951	0.0004	✔ Echter Unterschied (Lage)
5_Obicolor	93_F54	77.609	0.001	0.13	0.7245	0.00206757	**	0.886749	ns	77.186	0.001	2.951	0.0004	✔ Echter Unterschied (Lage)
5_Obicolor	94_F58	26.198	0.001	0.448	0.5157	0.00206757	**	0.796991	ns	77.186	0.001	2.951	0.0004	✔ Echter Unterschied (Lage)
5_Obicolor	95_F83	36.589	0.003	0.002	0.9621	0.00306	**	0.993896	ns	77.186	0.001	2.951	0.0004	✔ Echter Unterschied (Lage)
5_Obicolor	92_F55	53.553	0.001	4.876	0.0494	0.00206757	**	0.24565	ns	77.186	0.001	2.951	0.0004	✔ Echter Unterschied (Lage)
5_Obicolor	91_F39	53.15	0.001	0.007	0.9327	0.00206757	**	0.977418	ns	77.186	0.001	2.951	0.0004	✔ Echter Unterschied (Lage)
5_Obicolor	97_F66	70.138	0.001	8.446	0.0132	0.00206757	**	0.161743	ns	77.186	0.001	2.951	0.0004	✔ Echter Unterschied (Lage)
7_F2	96_F94	56.748	0.001	3.981	0.0692	0.00206757	**	0.25558	ns	77.186	0.001	2.951	0.0004	✔ Echter Unterschied (Lage)
7_F2	6_F1	85.409	0.001	2.132	0.1722	0.00206757	**	0.424945	ns	77.186	0.001	2.951	0.0004	✔ Echter Unterschied (Lage)
7_F2	9_F31	57.727	0.001	0.372	0.5533	0.00206757	**	0.803319	ns	77.186	0.001	2.951	0.0004	✔ Echter Unterschied (Lage)
7_F2	8_F5	40.38	0.002	4.777	0.0514	0.00242857	**	0.24565	ns	77.186	0.001	2.951	0.0004	✔ Echter Unterschied (Lage)
7_F2	93_F54	84.968	0.002	0.457	0.5118	0.00242857	**	0.796991	ns	77.186	0.001	2.951	0.0004	✔ Echter Unterschied (Lage)
7_F2	94_F58	50.561	0.001	0.101	0.7565	0.00206757	**	0.886749	ns	77.186	0.001	2.951	0.0004	✔ Echter Unterschied (Lage)
7_F2	95_F83	69.749	0.001	0.941	0.3512	0.00206757	**	0.639686	ns	77.186	0.001	2.951	0.0004	✔ Echter Unterschied (Lage)
7_F2	92_F55	56.892	0.002	7.604	0.0186	0.00242857	**	0.18972	ns	77.186	0.001	2.951	0.0004	✔ Echter Unterschied (Lage)
7_F2	91_F39	57.064	0.001	0.981	0.3433	0.00206757	**	0.639686	ns	77.186	0.001	2.951	0.0004	✔ Echter Unterschied (Lage)
7_F2	97_F66	65.517	0.001	11.335	0.0056	0.00206757	**	0.1428	ns	77.186	0.001	2.951	0.0004	✔ Echter Unterschied (Lage)
96_F94	6_F1	25.199	0.001	0.153	0.7027	0.00206757	**	0.886749	ns	77.186	0.001	2.951	0.0004	✔ Echter Unterschied (Lage)
96_F94	9_F31	39.97	0.001	12.955	0.0037	0.00206757	**	0.11322	ns	77.186	0.001	2.951	0.0004	✔ Echter Unterschied (Lage)
96_F94	8_F5	43.801	0.001	0.013	0.913	0.00206757	**	0.970063	ns	77.186	0.001	2.951	0.0004	✔ Echter Unterschied (Lage)
96_F94	93_F54	46.909	0.002	2.583	0.134	0.00242857	**	0.372032	ns	77.186	0.001	2.951	0.0004	✔ Echter Unterschied (Lage)
96_F94	94_F58	88.384	0.002	2.646	0.1298	0.00242857	**	0.372032	ns	77.186	0.001	2.951	0.0004	✔ Echter Unterschied (Lage)
96_F94	95_F83	66.497	0.001	1.128	0.3092	0.00206757	**	0.614384	ns	77.186	0.001	2.951	0.0004	✔ Echter Unterschied (Lage)
96_F94	92_F55	54.604	0.003	1.506	0.2454	0.00306	**	0.536374	ns	77.186	0.001	2.951	0.0004	✔ Echter Unterschied (Lage)
96_F94	91_F39	43.101	0.001	1.476	0.2499	0.00206757	**	0.538517	ns	77.186	0.001	2.951	0.0004	✔ Echter Unterschied (Lage)
96_F94	97_F66	23.103	0.002	3.733	0.0773	0.00242857	**	0.26282	ns	77.186	0.001	2.951	0.0004	✔ Echter Unterschied (Lage)
6_F1	9_F31	60.338	0.003	6.924	0.0234	0.00306	**	0.198205	ns	77.186	0.001	2.951	0.0004	✔ Echter Unterschied (Lage)
6_F1	8_F5	49.997	0.001	0.096	0.7635	0.00206757	**	0.886749	ns	77.186	0.001	2.951	0.0004	✔ Echter Unterschied (Lage)
6_F1	93_F54	56.928	0.002	0.968	0.3464	0.00242857	**	0.639686	ns	77.186	0.001	2.951	0.0004	✔ Echter Unterschied (Lage)
6_F1	94_F58	86.824	0.002	1.219	0.2932	0.00242857	**	0.614384	ns	77.186	0.001	2.951	0.0004	✔ Echter Unterschied (Lage)
6_F1	95_F83	67.706	0.002	0.32	0.5828	0.00242857	**	0.803319	ns	77.186	0.001	2.951	0.0004	✔ Echter Unterschied (Lage)
6_F1	92_F55	47.838	0.003	1.846	0.2041	0.00306	**	0.461883	ns	77.186	0.001	2.951	0.0004	✔ Echter Unterschied (Lage)
6_F1	91_F39	39.002	0.003	0.378	0.5523	0.00306	**	0.803319	ns	77.186	0.001	2.951	0.0004	✔ Echter Unterschied (Lage)
6_F1	97_F66	15.825	0.001	4.59	0.0554	0.00206757	**	0.24565	ns	77.186	0.001	2.951	0.0004	✔ Echter Unterschied (Lage)
9_F31	8_F5	40.821	0.001	23.348	0.0005	0.00206757	**	0.0765	ns	77.186	0.001	2.951	0.0004	✔ Echter Unterschied (Lage)
9_F31	93_F54	47.867	0.001	3.343	0.0925	0.00206757	**	0.288827	ns	77.186	0.001	2.951	0.0004	✔ Echter Unterschied (Lage)
9_F31	94_F58	78.527	0.001	0.946	0.35	0.00206757	**	0.639686	ns	77.186	0.001	2.951	0.0004	✔ Echter Unterschied (Lage)
9_F31	95_F83	65.384	0.001	3.4	0.09	0.00206757	**	0.286875	ns	77.186	0.001	2.951	0.0004	✔ Echter Unterschied (Lage)
9_F31	92_F55	55.12	0.002	14.144	0.0031	0.00242857	**	0.11322	ns	77.186	0.001	2.951	0.0004	✔ Echter Unterschied (Lage)
9_F31	91_F39	29.71	0.001	4.61	0.0549	0.00206757	**	0.24565	ns	77.186	0.001	2.951	0.0004	✔ Echter Unterschied (Lage)
9_F31	97_F66	37.46	0.002	16.768	0.0015	0.00242857	**	0.0867	ns	77.186	0.001	2.951	0.0004	✔ Echter Unterschied (Lage)
8_F5	93_F54	20.501	0.002	2.776	0.1239	0.00242857	**	0.364552	ns	77.186	0.001	2.951	0.0004	✔ Echter Unterschied (Lage)
8_F5	94_F58	20.718	0.002	2.576	0.1368	0.00242857	**	0.372032	ns	77.186	0.001	2.951	0.0004	✔ Echter Unterschied (Lage)
8_F5	95_F83	10.177	0.001	1.052	0.327	0.00206757	**	0.639686	ns	77.186	0.001	2.951	0.0004	✔ Echter Unterschied (Lage)
8_F5	92_F55	16.205	0.003	1.874	0.201	0.00306	**	0.461883	ns	77.186	0.001	2.951	0.0004	✔ Echter Unterschied (Lage)
8_F5	91_F39	19.344	0.003	1.809	0.2083	0.00306	**	0.461883	ns	77.186	0.001	2.951	0.0004	✔ Echter Unterschied (Lage)
8_F5	97_F66	36.759	0.001	4.666	0.0537	0.00206757	**	0.24565	ns	77.186	0.001	2.951	0.0004	✔ Echter Unterschied (Lage)
93_F54	94_F58	58.89	0.003	0.099	0.7587	0.00306	**	0.886749	ns	77.186	0.001	2.951	0.0004	✔ Echter Unterschied (Lage)
93_F54	95_F83	29.083	0.001	0.127	0.7276	0.00206757	**	0.886749	ns	77.186	0.001	2.951	0.0004	✔ Echter Unterschied (Lage)
93_F54	92_F55	25.007	0.001	5.416	0.0401	0.00206757	**	0.24565	ns	77.186	0.001	2.951	0.0004	✔ Echter Unterschied (Lage)
93_F54	91_F39	16.019	0.001	0.115	0.7405	0.00206757	**	0.886749	ns	77.186	0.001	2.951	0.0004	✔ Echter Unterschied (Lage)
93_F54	97_F66	33.198	0.002	8.085	0.0148	0.00242857	**	0.161743	ns	77.186	0.001	2.951	0.0004	✔ Echter Unterschied (Lage)
94_F58	95_F83	29.234	0.002	0.328	0.5772	0.00242857	**	0.803319	ns	77.186	0.001	2.951	0.0004	✔ Echter Unterschied (Lage)
94_F58	92_F55	48.818	0.002	5.186	0.0437	0.00242857	**	0.24565	ns	77.186	0.001	2.951	0.0004	✔ Echter Unterschied (Lage)
94_F58	91_F39	38.548	0.001	0.335	0.5743	0.00206757	**	0.803319	ns	77.186	0.001	2.951	0.0004	✔ Echter Unterschied (Lage)
94_F58	97_F66	70.584	0.003	9.559	0.0093	0.00306	**	0.1581	ns	77.186	0.001	2.951	0.0004	✔ Echter Unterschied (Lage)
95_F83	92_F55	21.834	0.001	3.731	0.0796	0.00206757	**	0.264757	ns	77.186	0.001	2.951	0.0004	✔ Echter Unterschied (Lage)
95_F83	91_F39	32.031	0.002	0	0.9849	0.00242857	**	0.993896	ns	77.186	0.001	2.951	0.0004	✔ Echter Unterschied (Lage)
95_F83	97_F66	42.858	0.001	4.989	0.0453	0.00206757	**	0.24565	ns	77.186	0.001	2.951	0.0004	✔ Echter Unterschied (Lage)
92_F55	91_F39	22.43	0.002	4.02	0.0728	0.00242857	**	0.25558	ns	77.186	0.001	2.951	0.0004	✔ Echter Unterschied (Lage)
92_F55	97_F66	34.236	0.001	0.864	0.3724	0.00206757	**	0.647468	ns	77.186	0.001	2.951	0.0004	✔ Echter Unterschied (Lage)
91_F39	97_F66	29.469	0.002	6.528	0.0268	0.00242857	**	0.198205	ns	77.186	0.001	2.951	0.0004	✔ Echter Unterschied (Lage)
