# Supplementary material for: The mutualistic fungi of the bark beetle Pityokteines vorontzowi are nutrient-rich and efficiently deplete their medium of fir chemical defenses
Source: ISME Commun. 2026 May 13;6(1):ycag131. doi: 10.1093/ismeco/ycag131 (PMC13245730; doi:10.1093/ismeco/ycag131)
Supplement: Supplementary_material_ycag131 [file supplementary_material_ycag131.zip › Suppl. Table S3b.xlsx]

## Sheet: Sheet1
Group1	Group2	PERMANOVA_F	PERMANOVA_p	PERMDISP_F	PERMDISP_p	PERMANOVA_p_adj	PERMDISP_p_adj	PERMANOVA_Sig	PERMDISP_Sig	Global_PERMANOVA_F	Global_PERMANOVA_p	Global_Betadisp_F	Global_Betadisp_p	Interpretation
1_339M	2_159M	10.672	0.002	0.005	0.9424	0.0030297	0.979303	**	ns	30.779	0.001	3.196	0.0001	✔ Echter Unterschied (Lage)
1_339M	3_331M	33.774	0.001	0.633	0.4418	0.00242857	0.575229	**	ns	30.779	0.001	3.196	0.0001	✔ Echter Unterschied (Lage)
1_339M	4_188M	6.748	0.014	2.26	0.1586	0.0147724	0.294202	*	ns	30.779	0.001	3.196	0.0001	✔ Echter Unterschied (Lage)
1_339M	5_O.Micolor	9.234	0.001	1.611	0.2284	0.00242857	0.356584	**	ns	30.779	0.001	3.196	0.0001	✔ Echter Unterschied (Lage)
1_339M	6_F1	69.747	0.001	1.294	0.2795	0.00242857	0.423401	**	ns	30.779	0.001	3.196	0.0001	✔ Echter Unterschied (Lage)
1_339M	7_F2	49.739	0.003	1.165	0.3017	0.00350382	0.448156	**	ns	30.779	0.001	3.196	0.0001	✔ Echter Unterschied (Lage)
1_339M	8_F5	28.172	0.001	2.301	0.1575	0.00242857	0.294202	**	ns	30.779	0.001	3.196	0.0001	✔ Echter Unterschied (Lage)
1_339M	9_F31	28.789	0.003	3.085	0.1045	0.00350382	0.259893	**	ns	30.779	0.001	3.196	0.0001	✔ Echter Unterschied (Lage)
1_339M	91_F39	51.666	0.001	0.385	0.5463	0.00242857	0.674064	**	ns	30.779	0.001	3.196	0.0001	✔ Echter Unterschied (Lage)
1_339M	92_F55	38.468	0.001	4.193	0.0652	0.00242857	0.204408	**	ns	30.779	0.001	3.196	0.0001	✔ Echter Unterschied (Lage)
1_339M	93_F54	104.359	0.003	0.668	0.4295	0.00350382	0.575229	**	ns	30.779	0.001	3.196	0.0001	✔ Echter Unterschied (Lage)
1_339M	94_F58	9.734	0.001	8.176	0.0144	0.00242857	0.13464	**	ns	30.779	0.001	3.196	0.0001	✔ Echter Unterschied (Lage)
1_339M	95_F83	34.101	0.003	4.963	0.0458	0.00350382	0.175185	**	ns	30.779	0.001	3.196	0.0001	✔ Echter Unterschied (Lage)
1_339M	96_F94	63.106	0.003	1.189	0.297	0.00350382	0.4455	**	ns	30.779	0.001	3.196	0.0001	✔ Echter Unterschied (Lage)
1_339M	97_F66	27.432	0.001	1.655	0.2225	0.00242857	0.35332	**	ns	30.779	0.001	3.196	0.0001	✔ Echter Unterschied (Lage)
1_339M	98_F26M	10.232	0.002	0.145	0.7103	0.0030297	0.799088	**	ns	30.779	0.001	3.196	0.0001	✔ Echter Unterschied (Lage)
1_339M	99_Control	16.668	0.003	8.283	0.015	0.00350382	0.13464	**	ns	30.779	0.001	3.196	0.0001	✔ Echter Unterschied (Lage)
2_159M	3_331M	48.814	0.002	0.628	0.4434	0.0030297	0.575229	**	ns	30.779	0.001	3.196	0.0001	✔ Echter Unterschied (Lage)
2_159M	4_188M	12.816	0.001	1.979	0.1848	0.00242857	0.31769	**	ns	30.779	0.001	3.196	0.0001	✔ Echter Unterschied (Lage)
2_159M	5_O.Micolor	7.042	0.008	1.355	0.267	0.00861972	0.412636	**	ns	30.779	0.001	3.196	0.0001	✔ Echter Unterschied (Lage)
2_159M	6_F1	67.476	0.003	2.84	0.1201	0.00350382	0.259893	**	ns	30.779	0.001	3.196	0.0001	✔ Echter Unterschied (Lage)
2_159M	7_F2	49.247	0.002	0.984	0.3408	0.0030297	0.491909	**	ns	30.779	0.001	3.196	0.0001	✔ Echter Unterschied (Lage)
2_159M	8_F5	14.888	0.002	1.962	0.1889	0.0030297	0.320459	**	ns	30.779	0.001	3.196	0.0001	✔ Echter Unterschied (Lage)
2_159M	9_F31	21.277	0.001	2.911	0.1137	0.00242857	0.259893	**	ns	30.779	0.001	3.196	0.0001	✔ Echter Unterschied (Lage)
2_159M	91_F39	54.433	0.001	0.37	0.5545	0.00242857	0.6766	**	ns	30.779	0.001	3.196	0.0001	✔ Echter Unterschied (Lage)
2_159M	92_F55	31.105	0.002	3.885	0.0744	0.0030297	0.2232	**	ns	30.779	0.001	3.196	0.0001	✔ Echter Unterschied (Lage)
2_159M	93_F54	74.235	0.001	0.63	0.4429	0.00242857	0.575229	**	ns	30.779	0.001	3.196	0.0001	✔ Echter Unterschied (Lage)
2_159M	94_F58	12.259	0.003	6.663	0.024	0.00350382	0.13617	**	ns	30.779	0.001	3.196	0.0001	✔ Echter Unterschied (Lage)
2_159M	95_F83	13.591	0.001	4.152	0.0643	0.00242857	0.204408	**	ns	30.779	0.001	3.196	0.0001	✔ Echter Unterschied (Lage)
2_159M	96_F94	50.412	0.002	0.64	0.4391	0.0030297	0.575229	**	ns	30.779	0.001	3.196	0.0001	✔ Echter Unterschied (Lage)
2_159M	97_F66	24.99	0.002	1.333	0.2707	0.0030297	0.414171	**	ns	30.779	0.001	3.196	0.0001	✔ Echter Unterschied (Lage)
2_159M	98_F26M	7.617	0.01	0.182	0.6775	0.0106993	0.773563	*	ns	30.779	0.001	3.196	0.0001	✔ Echter Unterschied (Lage)
2_159M	99_Control	7.65	0.007	5.823	0.0344	0.00765	0.1557	**	ns	30.779	0.001	3.196	0.0001	✔ Echter Unterschied (Lage)
3_331M	4_188M	92.992	0.002	0.745	0.4049	0.0030297	0.571107	**	ns	30.779	0.001	3.196	0.0001	✔ Echter Unterschied (Lage)
3_331M	5_O.Micolor	11.242	0.002	3.027	0.1074	0.0030297	0.259893	**	ns	30.779	0.001	3.196	0.0001	✔ Echter Unterschied (Lage)
3_331M	6_F1	121.395	0.001	0.147	0.7092	0.00242857	0.799088	**	ns	30.779	0.001	3.196	0.0001	✔ Echter Unterschied (Lage)
3_331M	7_F2	17.203	0.003	2.339	0.1521	0.00350382	0.29376	**	ns	30.779	0.001	3.196	0.0001	✔ Echter Unterschied (Lage)
3_331M	8_F5	13.554	0.002	2.881	0.1177	0.0030297	0.259893	**	ns	30.779	0.001	3.196	0.0001	✔ Echter Unterschied (Lage)
3_331M	9_F31	11.133	0.001	5.094	0.0434	0.00242857	0.175185	**	ns	30.779	0.001	3.196	0.0001	✔ Echter Unterschied (Lage)
3_331M	91_F39	28.992	0.001	0.005	0.9473	0.00242857	0.979303	**	ns	30.779	0.001	3.196	0.0001	✔ Echter Unterschied (Lage)
3_331M	92_F55	211.38	0.001	2.761	0.1248	0.00242857	0.259893	**	ns	30.779	0.001	3.196	0.0001	✔ Echter Unterschied (Lage)
3_331M	93_F54	62.558	0.001	0.047	0.8326	0.00242857	0.90346	**	ns	30.779	0.001	3.196	0.0001	✔ Echter Unterschied (Lage)
3_331M	94_F58	1.696	0.218	13.765	0.003	0.220887	0.0918	ns	ns	30.779	0.001	3.196	0.0001	❌ Kein signifikanter Unterschied
3_331M	95_F83	158.675	0.001	3.179	0.0999	0.00242857	0.259063	**	ns	30.779	0.001	3.196	0.0001	✔ Echter Unterschied (Lage)
3_331M	96_F94	28.477	0.002	3.541	0.0843	0.0030297	0.231959	**	ns	30.779	0.001	3.196	0.0001	✔ Echter Unterschied (Lage)
3_331M	97_F66	52.009	0.002	4.3	0.0603	0.0030297	0.204408	**	ns	30.779	0.001	3.196	0.0001	✔ Echter Unterschied (Lage)
3_331M	98_F26M	34.469	0.003	0.087	0.7734	0.00350382	0.851957	**	ns	30.779	0.001	3.196	0.0001	✔ Echter Unterschied (Lage)
3_331M	99_Control	151.975	0.002	7.902	0.0169	0.0030297	0.13464	**	ns	30.779	0.001	3.196	0.0001	✔ Echter Unterschied (Lage)
4_188M	5_O.Micolor	15.483	0.002	5.017	0.0448	0.0030297	0.175185	**	ns	30.779	0.001	3.196	0.0001	✔ Echter Unterschied (Lage)
4_188M	6_F1	172.035	0.002	0.207	0.6581	0.0030297	0.762798	**	ns	30.779	0.001	3.196	0.0001	✔ Echter Unterschied (Lage)
4_188M	7_F2	70.431	0.002	4.109	0.0655	0.0030297	0.204408	**	ns	30.779	0.001	3.196	0.0001	✔ Echter Unterschied (Lage)
4_188M	8_F5	28.744	0.001	4.138	0.0668	0.00242857	0.204408	**	ns	30.779	0.001	3.196	0.0001	✔ Echter Unterschied (Lage)
4_188M	9_F31	32.008	0.001	6.891	0.0222	0.00242857	0.13617	**	ns	30.779	0.001	3.196	0.0001	✔ Echter Unterschied (Lage)
4_188M	91_F39	46.204	0.002	0.365	0.5572	0.0030297	0.6766	**	ns	30.779	0.001	3.196	0.0001	✔ Echter Unterschied (Lage)
4_188M	92_F55	30.89	0.001	0.629	0.4444	0.00242857	0.575229	**	ns	30.779	0.001	3.196	0.0001	✔ Echter Unterschied (Lage)
4_188M	93_F54	111.146	0.002	0.119	0.7363	0.0030297	0.822291	**	ns	30.779	0.001	3.196	0.0001	✔ Echter Unterschied (Lage)
4_188M	94_F58	14.523	0.002	15.627	0.0019	0.0030297	0.08415	**	ns	30.779	0.001	3.196	0.0001	✔ Echter Unterschied (Lage)
4_188M	95_F83	19.34	0.002	0.786	0.3926	0.0030297	0.561381	**	ns	30.779	0.001	3.196	0.0001	✔ Echter Unterschied (Lage)
4_188M	96_F94	75.794	0.003	5.4	0.0385	0.00350382	0.1683	**	ns	30.779	0.001	3.196	0.0001	✔ Echter Unterschied (Lage)
4_188M	97_F66	44.718	0.004	6.787	0.023	0.0045	0.13617	**	ns	30.779	0.001	3.196	0.0001	✔ Echter Unterschied (Lage)
4_188M	98_F26M	20.663	0.005	1.034	0.3292	0.00554348	0.479691	**	ns	30.779	0.001	3.196	0.0001	✔ Echter Unterschied (Lage)
4_188M	99_Control	10.545	0.002	2.843	0.1199	0.0030297	0.259893	**	ns	30.779	0.001	3.196	0.0001	✔ Echter Unterschied (Lage)
5_O.Micolor	6_F1	20.741	0.004	3.275	0.0977	0.0045	0.257726	**	ns	30.779	0.001	3.196	0.0001	✔ Echter Unterschied (Lage)
5_O.Micolor	7_F2	23.998	0.001	0.002	0.9633	0.00242857	0.982566	**	ns	30.779	0.001	3.196	0.0001	✔ Echter Unterschied (Lage)
5_O.Micolor	8_F5	11.957	0.003	0.305	0.5919	0.00350382	0.702021	**	ns	30.779	0.001	3.196	0.0001	✔ Echter Unterschied (Lage)
5_O.Micolor	9_F31	11.734	0.002	0.395	0.5415	0.0030297	0.674064	**	ns	30.779	0.001	3.196	0.0001	✔ Echter Unterschied (Lage)
5_O.Micolor	91_F39	22.936	0.003	2.788	0.1208	0.00350382	0.259893	**	ns	30.779	0.001	3.196	0.0001	✔ Echter Unterschied (Lage)
5_O.Micolor	92_F55	34.375	0.001	5.414	0.0401	0.00242857	0.170425	**	ns	30.779	0.001	3.196	0.0001	✔ Echter Unterschied (Lage)
5_O.Micolor	93_F54	35.403	0.002	2.963	0.1108	0.0030297	0.259893	**	ns	30.779	0.001	3.196	0.0001	✔ Echter Unterschied (Lage)
5_O.Micolor	94_F58	4.261	0.049	1.924	0.1906	0.0506554	0.320459	ns	ns	30.779	0.001	3.196	0.0001	❌ Kein signifikanter Unterschied
5_O.Micolor	95_F83	22.918	0.001	6.581	0.0248	0.00242857	0.13617	**	ns	30.779	0.001	3.196	0.0001	✔ Echter Unterschied (Lage)
5_O.Micolor	96_F94	24.303	0.001	0.012	0.9159	0.00242857	0.966432	**	ns	30.779	0.001	3.196	0.0001	✔ Echter Unterschied (Lage)
5_O.Micolor	97_F66	16.607	0.002	0.023	0.8822	0.0030297	0.950539	**	ns	30.779	0.001	3.196	0.0001	✔ Echter Unterschied (Lage)
5_O.Micolor	98_F26M	5.794	0.003	2.248	0.1596	0.00350382	0.294202	**	ns	30.779	0.001	3.196	0.0001	✔ Echter Unterschied (Lage)
5_O.Micolor	99_Control	18.353	0.004	8.014	0.0163	0.0045	0.13464	**	ns	30.779	0.001	3.196	0.0001	✔ Echter Unterschied (Lage)
6_F1	7_F2	31.003	0.001	2.553	0.1384	0.00242857	0.271477	**	ns	30.779	0.001	3.196	0.0001	✔ Echter Unterschied (Lage)
6_F1	8_F5	39.79	0.005	2.792	0.1257	0.00554348	0.259893	**	ns	30.779	0.001	3.196	0.0001	✔ Echter Unterschied (Lage)
6_F1	9_F31	39.377	0.003	5.147	0.0444	0.00350382	0.175185	**	ns	30.779	0.001	3.196	0.0001	✔ Echter Unterschied (Lage)
6_F1	91_F39	188.078	0.001	0.087	0.774	0.00242857	0.851957	**	ns	30.779	0.001	3.196	0.0001	✔ Echter Unterschied (Lage)
6_F1	92_F55	349.953	0.003	1.722	0.2187	0.00350382	0.35332	**	ns	30.779	0.001	3.196	0.0001	✔ Echter Unterschied (Lage)
6_F1	93_F54	246.733	0.001	0.001	0.9767	0.00242857	0.987353	**	ns	30.779	0.001	3.196	0.0001	✔ Echter Unterschied (Lage)
6_F1	94_F58	17.31	0.002	12.184	0.0051	0.0030297	0.1088	**	ns	30.779	0.001	3.196	0.0001	✔ Echter Unterschied (Lage)
6_F1	95_F83	278.452	0.001	2.085	0.1766	0.00242857	0.310572	**	ns	30.779	0.001	3.196	0.0001	✔ Echter Unterschied (Lage)
6_F1	96_F94	78.181	0.003	3.626	0.0834	0.00350382	0.231959	**	ns	30.779	0.001	3.196	0.0001	✔ Echter Unterschied (Lage)
6_F1	97_F66	6.41	0.006	4.48	0.0579	0.00660432	0.201334	**	ns	30.779	0.001	3.196	0.0001	✔ Echter Unterschied (Lage)
6_F1	98_F26M	44.967	0.002	0.485	0.5007	0.0030297	0.635645	**	ns	30.779	0.001	3.196	0.0001	✔ Echter Unterschied (Lage)
6_F1	99_Control	290.684	0.003	6.846	0.0258	0.00350382	0.13617	**	ns	30.779	0.001	3.196	0.0001	✔ Echter Unterschied (Lage)
7_F2	8_F5	10.535	0.001	0.27	0.6135	0.00242857	0.722042	**	ns	30.779	0.001	3.196	0.0001	✔ Echter Unterschied (Lage)
7_F2	9_F31	9.057	0.001	0.39	0.5439	0.00242857	0.674064	**	ns	30.779	0.001	3.196	0.0001	✔ Echter Unterschied (Lage)
7_F2	91_F39	32.588	0.001	2.144	0.1688	0.00242857	0.300485	**	ns	30.779	0.001	3.196	0.0001	✔ Echter Unterschied (Lage)
7_F2	92_F55	102.047	0.001	4.897	0.049	0.00242857	0.179593	**	ns	30.779	0.001	3.196	0.0001	✔ Echter Unterschied (Lage)
7_F2	93_F54	21.963	0.001	2.144	0.1689	0.00242857	0.300485	**	ns	30.779	0.001	3.196	0.0001	✔ Echter Unterschied (Lage)
7_F2	94_F58	7.625	0.008	2.008	0.1819	0.00861972	0.316258	**	ns	30.779	0.001	3.196	0.0001	✔ Echter Unterschied (Lage)
7_F2	95_F83	90.899	0.002	5.8	0.033	0.0030297	0.1557	**	ns	30.779	0.001	3.196	0.0001	✔ Echter Unterschied (Lage)
7_F2	96_F94	10.269	0.001	0.006	0.9389	0.00242857	0.979303	**	ns	30.779	0.001	3.196	0.0001	✔ Echter Unterschied (Lage)
7_F2	97_F66	30.992	0.001	0.014	0.9067	0.00242857	0.963369	**	ns	30.779	0.001	3.196	0.0001	✔ Echter Unterschied (Lage)
7_F2	98_F26M	36.576	0.003	1.803	0.2042	0.00350382	0.335942	**	ns	30.779	0.001	3.196	0.0001	✔ Echter Unterschied (Lage)
7_F2	99_Control	77.855	0.001	6.537	0.0267	0.00242857	0.13617	**	ns	30.779	0.001	3.196	0.0001	✔ Echter Unterschied (Lage)
8_F5	9_F31	0.809	0.481	0.001	0.9809	0.484164	0.987353	ns	ns	30.779	0.001	3.196	0.0001	❌ Kein signifikanter Unterschied
8_F5	91_F39	12.715	0.001	2.63	0.1332	0.00242857	0.268153	**	ns	30.779	0.001	3.196	0.0001	✔ Echter Unterschied (Lage)
8_F5	92_F55	35.493	0.001	5.977	0.0346	0.00242857	0.1557	**	ns	30.779	0.001	3.196	0.0001	✔ Echter Unterschied (Lage)
8_F5	93_F54	3.238	0.067	2.816	0.1215	0.0687987	0.259893	ns	ns	30.779	0.001	3.196	0.0001	❌ Kein signifikanter Unterschied
8_F5	94_F58	6.084	0.004	0.188	0.6729	0.0045	0.773563	**	ns	30.779	0.001	3.196	0.0001	✔ Echter Unterschied (Lage)
8_F5	95_F83	28.124	0.003	6.835	0.0241	0.00350382	0.13617	**	ns	30.779	0.001	3.196	0.0001	✔ Echter Unterschied (Lage)
8_F5	96_F94	2.431	0.116	0.48	0.5027	0.11832	0.635645	ns	ns	30.779	0.001	3.196	0.0001	❌ Kein signifikanter Unterschied
8_F5	97_F66	37.471	0.001	0.343	0.57	0.00242857	0.686693	**	ns	30.779	0.001	3.196	0.0001	✔ Echter Unterschied (Lage)
8_F5	98_F26M	22.897	0.004	2.349	0.1536	0.0045	0.29376	**	ns	30.779	0.001	3.196	0.0001	✔ Echter Unterschied (Lage)
8_F5	99_Control	23.353	0.001	6.798	0.0262	0.00242857	0.13617	**	ns	30.779	0.001	3.196	0.0001	✔ Echter Unterschied (Lage)
9_F31	91_F39	11.431	0.001	4.533	0.0546	0.00242857	0.194274	**	ns	30.779	0.001	3.196	0.0001	✔ Echter Unterschied (Lage)
9_F31	92_F55	48.832	0.002	7.481	0.0194	0.0030297	0.13617	**	ns	30.779	0.001	3.196	0.0001	✔ Echter Unterschied (Lage)
9_F31	93_F54	3.496	0.021	4.781	0.0493	0.0218571	0.179593	*	ns	30.779	0.001	3.196	0.0001	✔ Echter Unterschied (Lage)
9_F31	94_F58	4.819	0.015	0.326	0.5783	0.0157192	0.691249	*	ns	30.779	0.001	3.196	0.0001	✔ Echter Unterschied (Lage)
9_F31	95_F83	40.102	0.001	8.947	0.0113	0.00242857	0.13464	**	ns	30.779	0.001	3.196	0.0001	✔ Echter Unterschied (Lage)
9_F31	96_F94	0.599	0.609	0.681	0.4252	0.609	0.575229	ns	ns	30.779	0.001	3.196	0.0001	❌ Kein signifikanter Unterschied
9_F31	97_F66	36.988	0.001	0.727	0.4106	0.00242857	0.571107	**	ns	30.779	0.001	3.196	0.0001	✔ Echter Unterschied (Lage)
9_F31	98_F26M	21.105	0.002	4.114	0.0653	0.0030297	0.204408	**	ns	30.779	0.001	3.196	0.0001	✔ Echter Unterschied (Lage)
9_F31	99_Control	33.784	0.001	9.051	0.0119	0.00242857	0.13464	**	ns	30.779	0.001	3.196	0.0001	✔ Echter Unterschied (Lage)
91_F39	92_F55	93.718	0.003	1.66	0.224	0.00350382	0.35332	**	ns	30.779	0.001	3.196	0.0001	✔ Echter Unterschied (Lage)
91_F39	93_F54	23.328	0.001	0.019	0.8927	0.00242857	0.955127	**	ns	30.779	0.001	3.196	0.0001	✔ Echter Unterschied (Lage)
91_F39	94_F58	5.043	0.013	10.395	0.0073	0.0138125	0.11169	*	ns	30.779	0.001	3.196	0.0001	✔ Echter Unterschied (Lage)
91_F39	95_F83	61.856	0.001	1.84	0.1999	0.00242857	0.332442	**	ns	30.779	0.001	3.196	0.0001	✔ Echter Unterschied (Lage)
91_F39	96_F94	28.998	0.001	2.658	0.129	0.00242857	0.26316	**	ns	30.779	0.001	3.196	0.0001	✔ Echter Unterschied (Lage)
91_F39	97_F66	80.327	0.001	3.527	0.0849	0.00242857	0.231959	**	ns	30.779	0.001	3.196	0.0001	✔ Echter Unterschied (Lage)
91_F39	98_F26M	50.408	0.002	0.066	0.8012	0.0030297	0.875597	**	ns	30.779	0.001	3.196	0.0001	✔ Echter Unterschied (Lage)
91_F39	99_Control	89.986	0.001	3.525	0.0872	0.00242857	0.234063	**	ns	30.779	0.001	3.196	0.0001	✔ Echter Unterschied (Lage)
92_F55	93_F54	201.535	0.002	0.716	0.4155	0.0030297	0.572716	**	ns	30.779	0.001	3.196	0.0001	✔ Echter Unterschied (Lage)
92_F55	94_F58	28.069	0.002	15.804	0.0022	0.0030297	0.08415	**	ns	30.779	0.001	3.196	0.0001	✔ Echter Unterschied (Lage)
92_F55	95_F83	21.963	0.003	0.003	0.9593	0.00350382	0.982566	**	ns	30.779	0.001	3.196	0.0001	✔ Echter Unterschied (Lage)
92_F55	96_F94	112.127	0.001	6.418	0.0278	0.00242857	0.137206	**	ns	30.779	0.001	3.196	0.0001	✔ Echter Unterschied (Lage)
92_F55	97_F66	63.224	0.001	8.393	0.0145	0.00242857	0.13464	**	ns	30.779	0.001	3.196	0.0001	✔ Echter Unterschied (Lage)
92_F55	98_F26M	69.009	0.001	3.152	0.1035	0.00242857	0.259893	**	ns	30.779	0.001	3.196	0.0001	✔ Echter Unterschied (Lage)
92_F55	99_Control	43.676	0.001	0.625	0.4474	0.00242857	0.575229	**	ns	30.779	0.001	3.196	0.0001	✔ Echter Unterschied (Lage)
93_F54	94_F58	11.262	0.003	10.866	0.0064	0.00350382	0.1088	**	ns	30.779	0.001	3.196	0.0001	✔ Echter Unterschied (Lage)
93_F54	95_F83	154.873	0.001	0.738	0.4072	0.00242857	0.571107	**	ns	30.779	0.001	3.196	0.0001	✔ Echter Unterschied (Lage)
93_F54	96_F94	6.915	0.002	2.902	0.1142	0.0030297	0.259893	**	ns	30.779	0.001	3.196	0.0001	✔ Echter Unterschied (Lage)
93_F54	97_F66	106.012	0.002	3.55	0.084	0.0030297	0.231959	**	ns	30.779	0.001	3.196	0.0001	✔ Echter Unterschied (Lage)
93_F54	98_F26M	87.668	0.002	0.237	0.6352	0.0030297	0.741875	**	ns	30.779	0.001	3.196	0.0001	✔ Echter Unterschied (Lage)
93_F54	99_Control	155.1	0.003	1.687	0.2205	0.00350382	0.35332	**	ns	30.779	0.001	3.196	0.0001	✔ Echter Unterschied (Lage)
94_F58	95_F83	21.166	0.001	19.917	0.0008	0.00242857	0.08415	**	ns	30.779	0.001	3.196	0.0001	✔ Echter Unterschied (Lage)
94_F58	96_F94	9.557	0.003	2.521	0.1383	0.00350382	0.271477	**	ns	30.779	0.001	3.196	0.0001	✔ Echter Unterschied (Lage)
94_F58	97_F66	17.803	0.001	2.882	0.1153	0.00242857	0.259893	**	ns	30.779	0.001	3.196	0.0001	✔ Echter Unterschied (Lage)
94_F58	98_F26M	7.643	0.003	10.868	0.0064	0.00350382	0.1088	**	ns	30.779	0.001	3.196	0.0001	✔ Echter Unterschied (Lage)
94_F58	99_Control	18.083	0.003	18.739	0.0012	0.00350382	0.08415	**	ns	30.779	0.001	3.196	0.0001	✔ Echter Unterschied (Lage)
95_F83	96_F94	96.877	0.002	7.556	0.0176	0.0030297	0.13464	**	ns	30.779	0.001	3.196	0.0001	✔ Echter Unterschied (Lage)
95_F83	97_F66	49.822	0.001	9.98	0.0082	0.00242857	0.114055	**	ns	30.779	0.001	3.196	0.0001	✔ Echter Unterschied (Lage)
95_F83	98_F26M	38.206	0.001	3.723	0.0777	0.00242857	0.228617	**	ns	30.779	0.001	3.196	0.0001	✔ Echter Unterschied (Lage)
95_F83	99_Control	25.523	0.001	1.086	0.3197	0.00242857	0.470328	**	ns	30.779	0.001	3.196	0.0001	✔ Echter Unterschied (Lage)
96_F94	97_F66	63.379	0.001	0	0.999	0.00242857	0.999	**	ns	30.779	0.001	3.196	0.0001	✔ Echter Unterschied (Lage)
96_F94	98_F26M	49.834	0.001	2.143	0.1689	0.00242857	0.300485	**	ns	30.779	0.001	3.196	0.0001	✔ Echter Unterschied (Lage)
96_F94	99_Control	83.545	0.003	8.855	0.0126	0.00350382	0.13464	**	ns	30.779	0.001	3.196	0.0001	✔ Echter Unterschied (Lage)
97_F66	98_F26M	12.217	0.002	2.754	0.1229	0.0030297	0.259893	**	ns	30.779	0.001	3.196	0.0001	✔ Echter Unterschied (Lage)
97_F66	99_Control	43.939	0.003	12.213	0.005	0.00350382	0.1088	**	ns	30.779	0.001	3.196	0.0001	✔ Echter Unterschied (Lage)
98_F26M	99_Control	33.655	0.003	6.707	0.0252	0.00350382	0.13617	**	ns	30.779	0.001	3.196	0.0001	✔ Echter Unterschied (Lage)
