# Supplementary material for: The mutualistic fungi of the bark beetle Pityokteines vorontzowi are nutrient-rich and efficiently deplete their medium of fir chemical defenses
Source: ISME Commun. 2026 May 13;6(1):ycag131. doi: 10.1093/ismeco/ycag131 (PMC13245730; doi:10.1093/ismeco/ycag131)
Supplement: Supplementary_material_ycag131 [file supplementary_material_ycag131.zip › Suppl. Table S4.xlsx]

## Sheet: a
	Suppl. Table S4a: . Details of analysis of B vitamins by LC-MS/MS [HPLC 1260 (Agilent Technologies)-QTRAP6500 (SCIEX)] in positive ionization mode
	Q1	Q3	RT (min)	compound	Internal standards	DP	CE
	124	80	1.2	nicotinic acid	D4-nicotinic acid	20	25
	220	90	5.1	pantothenic acid	13C3,15N-pantothenic acid	20	19
	265	122	0.43	thiamine (vit B1)	D3-thiamine	20	17
	377	243	5.45	riboflavin (vit B2)	13C,15N2-riboflavin	20	31
	170	152	1.96	pyridoxine (vit B6)	D5-pyridoxine	41	17
	128	84	1.2	D4-nicotinic acid		20	25
	224	94	5.1	13C3,15N-pantothenic acid		20	19
	268	125	0.43	D3-thiamine		20	17
	380	246	5.45	13C,15N2-riboflavin		20	31
	175	157	1.96	D5-pyridoxine		41	17

## Sheet: b
	Suppl. Table S4b: Details of the analysis of sugars by LC-MS/MS [HPLC 1200 (Agilent Technologies)-API3200 (Applied Biosystems)] in negative ionisation mode
	Q1	Q3	RT (min)	Compound	DP	CE
	178.8	89	7	Glucose	-25	-12
	178.81	89	6	Fructose	-25	-12
	340.9	59	8.7	Sucrose	-45	-46
	340.9	59	9.1	Trehalose	-45	-46
	180.9	89	7	Mannitol	-35	-22
	184.8	92	7	13C6-Glucose	-25	-12
	184.81	92	6	13C6-Fructose	-25	-12

## Sheet: c
	Suppl. Table S4c: Details of the analysis of amino acids by LC-MS/MS [HPLC 1260 (Agilent Technologies)-QTRAP6500 (Sciex)] in positive ionisation mode
	compound	Q1	Q3	RT (min)	Internal standards	IS Q1	IS Q3	DP	CE
	Ala	90.1	44.1	0.5	U-13C,15N-Ala	94.1	47.1	20	17
	Ser	106	60.1	0.5	U-13C,15N-Ser	110	63.1	20	15
	Pro	116.1	70	0.5	U-13C,15N-Pro	122.1	75	20	19
	Val	118.1	72.2	0.5	U-13C,15N-Val	124.1	77.2	20	13
	Thr	120.1	74.2	0.5	U-13C,15N-Thr	125.1	78.2	20	13
	Ile	132.2	86.1	1.1	U-13C,15N-Ile	139.2	92.1	20	13
	Leu	132.2	86.1	1.3	U-13C,15N-Leu	139.2	92.1	20	13
	Asp	134.1	74.1	0.5	U-13C,15N-Asp	139.1	77.1	20	19
	Glu	148.1	102.1	0.5	U-13C,15N-Glu	154.1	107.1	20	15
	Met	150.2	104.1	0.7	U-13C,15N-Met	156.2	109.1	20	13
	His	156.2	110.1	0.4	U-13C,15N-His	165.2	118.1	20	17
	Phe	166.2	120.2	2.6	U-13C,15N-Phe	176.2	129.2	20	17
	Arg	175.1	70.1	0.4	U-13C,15N-Arg	185.1	75.1	20	31
	Tyr	182.1	136.2	1.4	U-13C,15N-Tyr	192.1	145.2	20	17
	Asn	133.1	74.1	0.5	U-13C,15N-Asp			20	21
	Gln	147.1	130	0.5	U-13C,15N-Gln	154.1	136	20	13
	Trp	205.2	188.1	3.2	D5-Trp	210	193	20	13

## Sheet: d
	Suppl. Table S4d: Details of the analysis of plant antimicrobial defenses by LC-MS/MS [HPLC 1200 (Agilent Technologies)-API3200 (Applied Biosystems)] in negative ionisation mode
	Q1	Q3	RT (min)	Compound	Chemical group	DP	CE	Supplier
	153	108	2.7	protocatechuic acid	Phenol	-35	-28	Santa Cruz Biotechnology, Texas, USA
	169	125	1.3	gallic acid	Phenol	-35	-18	Santa Cruz Biotechnology, Texas, USA
	179	134.9	4	caffeic acid	Phenol	-35	-22	Sigma Aldrich, Germany
	191	85	0.5	quinic acid	Phenol	-35	-28	Thermo Fisher Scientific, Germany
	193.1	133.9	5	ferulic acid	Phenol	-35	-22	Sigma Aldrich, Germany
	197	121.1	4.1	syringic acid	Phenol	-35	-24	Sigma Aldrich, Germany
	167	123	4	vanillic acid	Phenol	-35	-18	Sigma Aldrich, Germany
	163	118.9	4.7	coumaric acid	Phenol	-35	-20	Tokio Chemical Industry, Japan
	223	149	5	sinapic acid	Phenol	-35	-26	Tokio Chemical Industry, Japan
	288.8	109.1	3.7	catechin	Phenol	-35	-32	Tokio Chemical Industry, Japan
	173	93	0.5	shikimic acid	Phenol	-35	-18	Tokio Chemical Industry, Japan
