# Supplementary material for: The mutualistic fungi of the bark beetle Pityokteines vorontzowi are nutrient-rich and efficiently deplete their medium of fir chemical defenses
Source: ISME Commun. 2026 May 13;6(1):ycag131. doi: 10.1093/ismeco/ycag131 (PMC13245730; doi:10.1093/ismeco/ycag131)
Supplement: Supplementary_material_ycag131 [file supplementary_material_ycag131.zip › Suppl. Table S5.xlsx]

## Sheet: Tabelle1
	Suppl. Tables S5: Overview of tested concentrations of plant antimicrobial defenses for the performed inhibition assay including supplier
		Compound	Concentration (µg/mL)	Supplier
		Vanillic acid	35	Sigma Aldrich, Germany
		Quinic acid	800	Thermo Fisher Scientific, Germany
		Catechin	220	Tokio Chemical Industry, Japan
		Gallic acid	550	Santa Cruz Biotechnology, Texas, USA
		Protocatechuic acid	400	Santa Cruz Biotechnology, Texas, USA
		Shikimic acid	320	Tokio Chemical Industry, Japan
